# Supplementary material for: Interpretation of convolutional neural networks reveals crucial sequence features involving in transcription during fiber development
Source: BMC Bioinformatics. 2022 Mar 15;23:91. doi: 10.1186/s12859-022-04619-9 (PMC8922751; doi:10.1186/s12859-022-04619-9)
Supplement: Supplementary file 3 — Additional file 3. Title of data: Accuracies of models with different parameters in initiation. Description of data: We tested performance of models with various parameters (filter number, kernel size and max-pooling size). Accuracies of these models were calculated to select the best model. [file 12859_2022_4619_MOESM3_ESM.csv]

filters	kernel_size	maxpool_size	accuracy	std
8	12	2	0.689078458	0.11096180232785846
8	12	4	0.69151992	0.10833075340726403
8	12	6	0.7382540339999999	0.09334681331826203
8	12	8	0.785689866	0.010706891478483594
8	12	10	0.790884496	0.004457288329343768
8	14	2	0.776703426	0.009334182498695004
8	14	4	0.78477978	0.005827240666181512
8	14	6	0.600368656	0.09280082688357397
8	14	8	0.785879534	0.008301322801952947
8	14	10	0.7870358860000001	0.006284836036027027
8	16	2	0.733139442	0.08661812258206877
8	16	4	0.7823912180000001	0.006249502762666479
8	16	6	0.7855003340000001	0.004104526434265454
8	16	8	0.740548164	0.09798279660738911
8	16	10	0.790410528	0.00606770479559908
8	18	2	0.7348036820000001	0.0919018292145488
8	18	4	0.737571746	0.09252754540374267
8	18	6	0.787377172	0.0036799247812877977
8	18	8	0.779357678	0.014770242603516566
8	18	10	0.6945955619999999	0.11229935861602137
8	20	2	0.730727746	0.08978126119361335
8	20	4	0.780874236	0.007074234342328764
8	20	6	0.784704132	0.003774778826831577
8	20	8	0.78481798	0.00622717654478817
8	20	10	0.7824288079999999	0.010702909138890054
8	22	2	0.72060409	0.08287603370197154
8	22	4	0.780760516	0.006680090532100891
8	22	6	0.7856519000000001	0.00403223322791229
8	22	8	0.7414816479999999	0.09521423946370573
8	22	10	0.78878018	0.005069872791461347
12	12	2	0.7768929160000001	0.009268274800437426
12	12	4	0.790581292	0.0016807141070556751
12	12	6	0.791586082	0.006008381774868833
12	12	8	0.792609914	0.004592393622787995
12	12	10	0.785177938	0.010042587510406677
12	14	2	0.77486435	0.007461560708993753
12	14	4	0.7372495200000001	0.09384243773239823
12	14	6	0.79041079	0.005974295299062466
12	14	8	0.787566694	0.01287616932085252
12	14	10	0.7930837620000001	0.006171458933141807
12	16	2	0.779339	0.0077930770186261916
12	16	4	0.7896334740000001	0.004032079276480541
12	16	6	0.78923516	0.006093915714415471
12	16	8	0.6977761960000001	0.11669044616399846
12	16	10	0.793102932	0.005787491117720714
12	18	2	0.775926068	0.0090921359593407
12	18	4	0.780969192	0.005417755573026165
12	18	6	0.7390124720000001	0.09513291079627795
12	18	8	0.787490908	0.006480188101351378
12	18	10	0.741894464	0.09144783414327638
12	20	2	0.774181872	0.010993446242931108
12	20	4	0.7831494080000001	0.006558094994134826
12	20	6	0.772399476	0.017162029839108892
12	20	8	0.784590166	0.00373052961044727
12	20	10	0.7419510100000001	0.09509991617263351
12	22	2	0.77566054	0.011921636443810921
12	22	4	0.7383488979999999	0.09158633237673676
12	22	6	0.77575506	0.020643253275569724
12	22	8	0.7886474659999999	0.0036244466213511614
12	22	10	0.78802178	0.009708928127195086
16	12	2	0.6896241320000001	0.1128199275637595
16	12	4	0.73742442	0.09426646532530558
16	12	6	0.792515066	0.003966129050197931
16	12	8	0.7924770179999999	0.008611574056401993
16	12	10	0.7910173480000001	0.006483782524685403
16	14	2	0.7695747980000001	0.014360629457040386
16	14	4	0.7857656919999999	0.00220018009341416
16	14	6	0.790619062	0.01030988273082949
16	14	8	0.791548106	0.00279206237361274
16	14	10	0.7913394159999999	0.007716416470773452
16	16	2	0.73385549	0.09501242222989792
16	16	4	0.738803858	0.09728176357221456
16	16	6	0.78559535	0.009460202094746165
16	16	8	0.7934060839999999	0.0070200026077191875
16	16	10	0.694937002	0.11765894591708875
16	18	2	0.729495174	0.08877282258556561
16	18	4	0.785083172	0.0025611126886445155
16	18	6	0.79154819	0.006736186577908896
16	18	8	0.7908658659999999	0.006065459057824369
16	18	10	0.796932486	0.00333025863042257
16	20	2	0.721134792	0.08616235642568913
16	20	4	0.786884216	0.0032101305466139484
16	20	6	0.784609126	0.013913189152975122
16	20	8	0.7947143499999999	0.0021015889888367774
16	20	10	0.7812913659999999	0.011186151513448437
16	22	2	0.771432892	0.005505019929142503
16	22	4	0.7394865420000001	0.09308387362639106
16	22	6	0.742102684	0.09275139398393074
16	22	8	0.78652433	0.01300665842062288
16	22	10	0.7899175399999999	0.007501252518973093
20	12	2	0.7801539679999999	0.004851341335422205
20	12	4	0.732263648	0.09514811732408085
20	12	6	0.7910172980000001	0.005844554637268442
20	12	8	0.795377858	0.00518910501106462
20	12	10	0.792363168	0.01187745525718771
20	14	2	0.7354670280000001	0.09140044864239855
20	14	4	0.78466602	0.009625050333699026
20	14	6	0.785120908	0.013714227216998262
20	14	8	0.791529508	0.01079263935082866
20	14	10	0.7945816960000001	0.004377817637109157
20	16	2	0.777120476	0.00482197938466185
20	16	4	0.786770366	0.007478763817021121
20	16	6	0.7916429880000001	0.0056398823076174226
20	16	8	0.788060186	0.012145170330760442
20	16	10	0.7935769020000001	0.0044401948801394125
20	18	2	0.73247176	0.08857120623145108
20	18	4	0.78898854	0.007947487016057323
20	18	6	0.788931834	0.0071742349951297215
20	18	8	0.792894246	0.004676345775964821
20	18	10	0.7831679899999999	0.019776098089457378
20	20	2	0.7741629659999999	0.00451778975044035
20	20	4	0.789842022	0.005943437830832943
20	20	6	0.7928183320000001	0.008148336602024709
20	20	8	0.7895762519999999	0.011703359874310275
20	20	10	0.79452464	0.0058238903834327
20	22	2	0.76676886	0.013397588832413104
20	22	4	0.783794102	0.008541376215393864
20	22	6	0.790903752	0.0060549154570989335
20	22	8	0.7963067859999999	0.004539058628648008
20	22	10	0.791415494	0.009493534179534194
24	12	2	0.73776127	0.09458045370589846
24	12	4	0.7882682860000001	0.008092645968185172
24	12	6	0.737041082	0.09273751672184938
24	12	8	0.786031408	0.010015348707591564
24	12	10	0.747790308	0.09542745936891045
24	14	2	0.777651418	0.00493554269647991
24	14	4	0.784476948	0.012740853850618341
24	14	6	0.782447838	0.014154164811749798
24	14	8	0.792742504	0.008123302310653212
24	14	10	0.80136883	0.0036123513812474028
24	16	2	0.773783738	0.012781597782212389
24	16	4	0.782334282	0.0025340873063444402
24	16	6	0.792685554	0.006444720383009952
24	16	8	0.7939368259999999	0.007878627028302861
24	16	10	0.7884577939999999	0.009650901776558704
24	18	2	0.7331731959999999	0.08985631822155962
24	18	4	0.790334758	0.005904058724560271
24	18	6	0.742880086	0.09419640055288642
24	18	8	0.7899364200000001	0.010828649851094113
24	18	10	0.795965456	0.003856288247777126
24	20	2	0.775016266	0.008259614775694086
24	20	4	0.7855952079999999	0.003378748932172414
24	20	6	0.7919464219999999	0.0037174605875968584
24	20	8	0.788704318	0.011591570546862735
24	20	10	0.7966291100000001	0.0028688754626020416
24	22	2	0.772930552	0.004235063952151817
24	22	4	0.780267594	0.007553153118515708
24	22	6	0.7834904920000001	0.01871850300807777
24	22	8	0.788154456	0.009461903834955408
24	22	10	0.746539108	0.09950369786689986
28	12	2	0.7712431200000001	0.012894281857381612
28	12	4	0.7902020559999999	0.0029092537820451358
28	12	6	0.78599313	0.00928685531470369
28	12	8	0.795889694	0.006936024938414239
28	12	10	0.786998212	0.007069604650158039
28	14	2	0.7364721359999999	0.09009700710480334
28	14	4	0.787528992	0.0031598155331120205
28	14	6	0.651444752	0.12025020641552372
28	14	8	0.7969513420000001	0.005538008320284112
28	14	10	0.79778567	0.0023827713719700486
28	16	2	0.7787322439999999	0.00553830096711473
28	16	4	0.7844195380000001	0.009212629555162652
28	16	6	0.743391858	0.0959715538192555
28	16	8	0.7445293000000001	0.09404516661447307
28	16	10	0.7971979379999999	0.0028444835567420666
28	18	2	0.772399716	0.008952465667308881
28	18	4	0.782239878	0.013730701206840671
28	18	6	0.787680568	0.0035264199937012383
28	18	8	0.742102706	0.09290727758033354
28	18	10	0.7930840600000001	0.008871041114279634
28	20	2	0.761536072	0.019435653458094403
28	20	4	0.78836298	0.004417000127593393
28	20	6	0.793576796	0.0028381027429295034
28	20	8	0.7944298799999999	0.004132587704284072
28	20	10	0.788381878	0.008781687524111523
28	22	2	0.72268909	0.0834428884540702
28	22	4	0.783585344	0.012994810251709845
28	22	6	0.788704188	0.0071429522464437605
28	22	8	0.792022114	0.004763054703736259
28	22	10	0.7944867020000002	0.00981925346329834
32	12	2	0.7800402	0.003380284020350967
32	12	4	0.7885907079999999	0.006758231469390213
32	12	6	0.745325886	0.09572566563339273
32	12	8	0.791453258	0.0063902667316361635
32	12	10	0.74677123	0.09755059119232237
32	14	2	0.7771965439999999	0.005571052058121896
32	14	4	0.77700692	0.011554628276045925
32	14	6	0.792534004	0.0029802538161747324
32	14	8	0.794467724	0.00699520240788386
32	14	10	0.795680996	0.006743720225859318
32	16	2	0.776381114	0.0022304368802958893
32	16	4	0.78292173	0.013532320888503946
32	16	6	0.7818410140000001	0.016930737300925324
32	16	8	0.787130802	0.020389476792004622
32	16	10	0.79710316	0.010743975249182216
32	18	2	0.777215526	0.005191232420948233
32	18	4	0.789443772	0.004611113614759009
32	18	6	0.7907707719999999	0.007642272993306094
32	18	8	0.78523462	0.01624291263060785
32	18	10	0.79560527	0.004084710173268103
32	20	2	0.773708136	0.004842023079637676
32	20	4	0.7841730800000001	0.007880940135389904
32	20	6	0.79293208	0.0025509822598834353
32	20	8	0.797197894	0.00424332909288734
32	20	10	0.7951123800000001	0.002956861426174748
32	22	2	0.723579996	0.08645029169209448
32	22	4	0.791036242	0.0018986026781441085
32	22	6	0.791491178	0.008334186727450734
32	22	8	0.7887231399999999	0.009916298896051877
32	22	10	0.794240308	0.005387710575843494
