# Supplementary material for: Interpretation of convolutional neural networks reveals crucial sequence features involving in transcription during fiber development
Source: BMC Bioinformatics. 2022 Mar 15;23:91. doi: 10.1186/s12859-022-04619-9 (PMC8922751; doi:10.1186/s12859-022-04619-9)
Supplement: Supplementary file 4 — Additional file 4. Title of data: Accuracies of models with different parameters in elongation. Description of data: We tested performance of models with various parameters (filter number, kernel size and max-pooling size). Accuracies of these models were calculated to select the best model. [file 12859_2022_4619_MOESM4_ESM.csv]

filters	kernel_size	maxpool_size	accuracy	std
8	12	2	0.776836074	0.004647453387443921
8	12	4	0.7335713319999999	0.09145462146871364
8	12	6	0.7360738619999999	0.09382006265139338
8	12	8	0.740642912	0.09429522951010287
8	12	10	0.7866379459999999	0.004273724387658125
8	14	2	0.728205954	0.0882433608414343
8	14	4	0.7824668499999999	0.010470455602553308
8	14	6	0.783812948	0.008789872286058306
8	14	8	0.741439236	0.09569955654108217
8	14	10	0.778371632	0.01670092699402449
8	16	2	0.7769879700000001	0.00482210001717094
8	16	4	0.7374200580000001	0.09305988678131567
8	16	6	0.78491249	0.004557280747226353
8	16	8	0.73152371	0.09360572367501037
8	16	10	0.7821065739999999	0.010342613630361703
8	18	2	0.68795555	0.11133427965886339
8	18	4	0.775869428	0.01232980584411352
8	18	6	0.78587954	0.0028833584436209238
8	18	8	0.78644826	0.007150825862751808
8	18	10	0.73472776	0.09511161951178414
8	20	2	0.776722274	0.005585913624511562
8	20	4	0.642932156	0.11465989276592345
8	20	6	0.7811776739999999	0.003654610145871111
8	20	8	0.739884674	0.09263836308086053
8	20	10	0.78100702	0.01195497301831333
8	22	2	0.766787956	0.016703170286669036
8	22	4	0.78718756	0.0054997251016246414
8	22	6	0.7302153199999999	0.09339868943771429
8	22	8	0.785500188	0.0061257436717819
8	22	10	0.7892352359999999	0.0033536797735299498
12	12	2	0.733476512	0.09179068502117226
12	12	4	0.740832638	0.09469774633150177
12	12	6	0.7906952420000001	0.00567984903048098
12	12	8	0.7885905280000001	0.009464915672679623
12	12	10	0.7421216580000001	0.09925878563711453
12	14	2	0.724110834	0.09040525002912686
12	14	4	0.78485611	0.0119859746848723
12	14	6	0.785178006	0.00936327819728026
12	14	8	0.743221314	0.09395558626572313
12	14	10	0.79276174	0.005648759730277057
12	16	2	0.688979446	0.1118447729242188
12	16	4	0.7872824379999999	0.00826515184089536
12	16	6	0.789424732	0.006473185820544304
12	16	8	0.79080885	0.00394305472468237
12	16	10	0.789330004	0.0061245141776490415
12	18	2	0.7714330859999999	0.01059791894055354
12	18	4	0.786808366	0.004107136546138187
12	18	6	0.695107578	0.12014441477855894
12	18	8	0.7925720079999999	0.00530183214284798
12	18	10	0.794183322	0.0060038858479501125
12	20	2	0.773518234	0.01129759091811278
12	20	4	0.738273058	0.09747650563117993
12	20	6	0.790410646	0.005599594916801019
12	20	8	0.791320614	0.005426191449875688
12	20	10	0.750084412	0.0957935416548246
12	22	2	0.7756228279999999	0.007964813455682167
12	22	4	0.781120776	0.009353529837107695
12	22	6	0.7750731799999999	0.012615616596964224
12	22	8	0.791320596	0.005546627403518644
12	22	10	0.7896145499999999	0.0070644313377652744
16	12	2	0.78373723	0.0038042966850128737
16	12	4	0.782675316	0.007253315379851049
16	12	6	0.7917186479999999	0.0090356998831909
16	12	8	0.723903624	0.09150927135641998
16	12	10	0.7986008580000001	0.0038065411935635325
16	14	2	0.781045078	0.0025454134434971425
16	14	4	0.742159668	0.09371493192650301
16	14	6	0.7367380159999999	0.09261139431862984
16	14	8	0.7932545919999999	0.005549223020230492
16	14	10	0.7948849640000001	0.0030470718694156243
16	16	2	0.72649954	0.09295946487042099
16	16	4	0.740396408	0.09440847045758267
16	16	6	0.7842491199999999	0.007159958115321623
16	16	8	0.792761464	0.004756751452462469
16	16	10	0.7480180019999999	0.09680956757409931
16	18	2	0.738273246	0.09388165990118019
16	18	4	0.7372491480000001	0.09695349038414684
16	18	6	0.742804272	0.09610311862610399
16	18	8	0.797520178	0.0027953270195123685
16	18	10	0.7909605080000001	0.007541214462314143
16	20	2	0.77253255	0.0090564146537137
16	20	4	0.77939561	0.013315351105469235
16	20	6	0.7346335679999999	0.09273358247838101
16	20	8	0.7937284360000001	0.0028460366949890287
16	20	10	0.78426811	0.008873084936906682
16	22	2	0.776589688	0.005749573372257773
16	22	4	0.778485836	0.008228571085804876
16	22	6	0.7886854819999999	0.004502054941550134
16	22	8	0.7944867999999999	0.0020487862309181903
16	22	10	0.796458514	0.002590646191386258
20	12	2	0.7723237980000002	0.008171573840137277
20	12	4	0.787680588	0.006199123568464817
20	12	6	0.7910172899999999	0.004928967851426922
20	12	8	0.798885208	0.0024983881447557255
20	12	10	0.7495913080000001	0.10013115732410294
20	14	2	0.686400838	0.11063318801944749
20	14	4	0.787945868	0.009142237989528389
20	14	6	0.78908363	0.004414929319887229
20	14	8	0.7989043	0.005202121251085946
20	14	10	0.792269028	0.011679941780023389
20	16	2	0.7767037259999999	0.007676772440409071
20	16	4	0.6473684559999999	0.11937962278261824
20	16	6	0.741154932	0.09554067920588118
20	16	8	0.79626889	0.0034617381129079944
20	16	10	0.7964774	0.0021790838065572616
20	18	2	0.775489988	0.012519852653277352
20	18	4	0.785632826	0.01942283959292626
20	18	6	0.792932238	0.005954951736517757
20	18	8	0.7953020019999999	0.004051713494201682
20	18	10	0.79414577	0.006883617645802245
20	20	2	0.776779232	0.007841397999197324
20	20	4	0.7845712559999999	0.005502530539061439
20	20	6	0.7897091959999999	0.004706520427855812
20	20	8	0.789974894	0.008533208226906444
20	20	10	0.795567432	0.00546548325908113
20	22	2	0.77700695	0.00830275466569498
20	22	4	0.780267874	0.009654997048607719
20	22	6	0.789709156	0.00646881944109308
20	22	8	0.791245012	0.00787750606965021
20	22	10	0.7915105060000001	0.00712953713762287
24	12	2	0.767166892	0.02988104330729193
24	12	4	0.79075196	0.0017200760257616453
24	12	6	0.743624082	0.09796510310771737
24	12	8	0.7954347919999999	0.006453308185181928
24	12	10	0.7495156279999999	0.09895256419619358
24	14	2	0.77876992	0.003997407128327028
24	14	4	0.742140722	0.09548693480491631
24	14	6	0.794391966	0.002033582513483035
24	14	8	0.7942974159999999	0.009180251033843467
24	14	10	0.743846844	0.09509357281795285
24	16	2	0.681438024	0.10768315925391146
24	16	4	0.7895197039999999	0.0035047746543057597
24	16	6	0.7949227499999999	0.005431300999230309
24	16	8	0.793519866	0.004680826063461874
24	16	10	0.793823398	0.010484970691252121
24	18	2	0.7349407639999999	0.09323272249560742
24	18	4	0.786656568	0.013903400721293186
24	18	6	0.746558006	0.09849601115504092
24	18	8	0.79169972	0.003741099505840504
24	18	10	0.796667026	0.003840742701913767
24	20	2	0.73051906	0.09063752811187206
24	20	4	0.787832436	0.006025412747401138
24	20	6	0.788362996	0.007607234431951217
24	20	8	0.738765888	0.09811626526195834
24	20	10	0.794752224	0.00432034480596907
24	22	2	0.7251535	0.08709350955222234
24	22	4	0.7878131159999999	0.0058878983617233205
24	22	6	0.78553818	0.016330847037378075
24	22	8	0.7878511859999999	0.007036750792448455
24	22	10	0.7972358459999999	0.0035822711119600946
28	12	2	0.776058828	0.008214568041274958
28	12	4	0.779547816	0.017497912282919463
28	12	6	0.790050308	0.010811834832925285
28	12	8	0.796496354	0.004576656910093215
28	12	10	0.793671532	0.00528453702124377
28	14	2	0.7690629179999999	0.012227998840748057
28	14	4	0.73931611	0.09515703547488437
28	14	6	0.73276024	0.08863750460202206
28	14	8	0.789254114	0.0037223017964888383
28	14	10	0.7887988939999999	0.013504738316270453
28	16	2	0.7714900499999999	0.00725298520004005
28	16	4	0.78108339	0.014367972342942497
28	16	6	0.7959087659999999	0.0030442807003664783
28	16	8	0.7948848359999999	0.004099195347551033
28	16	10	0.794467852	0.0036923038143164733
28	18	2	0.77535729	0.007354432707313341
28	18	4	0.741420356	0.09683496842824449
28	18	6	0.793671652	0.005350765077546946
28	18	8	0.788609588	0.006727766077786584
28	18	10	0.7992264600000001	0.003959608132302996
28	20	2	0.778618214	0.004948779593102119
28	20	4	0.7889319140000001	0.0028449377522371095
28	20	6	0.79037263	0.00428609535491687
28	20	8	0.7790540539999999	0.027049622779186117
28	20	10	0.793349392	0.005830297910695147
28	22	2	0.776229582	0.0033199509580257355
28	22	4	0.7892162500000001	0.003363228162084737
28	22	6	0.789140362	0.008853259649251016
28	22	8	0.7885148399999998	0.007224577434887133
28	22	10	0.794240278	0.0045639241398971655
32	12	2	0.7305189539999999	0.09163443950749119
32	12	4	0.7812912439999999	0.009480722151078196
32	12	6	0.746633894	0.09954715699557906
32	12	8	0.7895578480000001	0.012849359134603403
32	12	10	0.7880407340000001	0.019260039883628097
32	14	2	0.773214912	0.008577012559998706
32	14	4	0.7388419820000001	0.09583390192170708
32	14	6	0.784571296	0.01818172190587528
32	14	8	0.7944869820000001	0.010198749906792294
32	14	10	0.7911502	0.0063073544820502914
32	16	2	0.7753002720000001	0.009791436597750891
32	16	4	0.785670982	0.0035174241756285324
32	16	6	0.793197534	0.008796396849564252
32	16	8	0.7892920419999999	0.006297337940934713
32	16	10	0.79588962	0.0043482651544725325
32	18	2	0.77744286	0.00423365885852885
32	18	4	0.7882304259999999	0.003571091282628323
32	18	6	0.7882306440000001	0.010534205809412663
32	18	8	0.7484017439999999	0.09893288935404217
32	18	10	0.79731149	0.005110257778860084
32	20	2	0.7775376739999998	0.002425076446527826
32	20	4	0.7861827779999999	0.008018751632293928
32	20	6	0.789860786	0.0074581090727599475
32	20	8	0.7883824660000001	0.013907804585820995
32	20	10	0.7886286259999998	0.018535842514352138
32	22	2	0.777044592	0.0049911360934616995
32	22	4	0.7799262339999999	0.010060014397074385
32	22	6	0.787623814	0.007010063561502448
32	22	8	0.794012866	0.008659870247378064
32	22	10	0.7993972159999999	0.0026225394797912923
