# Supplementary material for: Interpretation of convolutional neural networks reveals crucial sequence features involving in transcription during fiber development
Source: BMC Bioinformatics. 2022 Mar 15;23:91. doi: 10.1186/s12859-022-04619-9 (PMC8922751; doi:10.1186/s12859-022-04619-9)
Supplement: Supplementary file 5 — Additional file 5. Title of data: Accuracies of models with different parameters in SCW. Description of data: We tested performance of models with various parameters (filter number, kernel size and max-pooling size). Accuracies of these models were calculated to select the best model. [file 12859_2022_4619_MOESM5_ESM.csv]

filters	kernel_size	maxpool_size	accuracy	std
8	12	2	0.714745164	0.10071921179227222
8	12	4	0.7610242599999999	0.015045375061938471
8	12	6	0.720944686	0.10110687910421223
8	12	8	0.77222908	0.0026236087981252112
8	12	10	0.7237886259999999	0.10103191322668845
8	14	2	0.665641302	0.11384403136193315
8	14	4	0.7216841279999999	0.09909192777243835
8	14	6	0.722897532	0.10224683101493903
8	14	8	0.674324052	0.11931710064792729
8	14	10	0.7238643300000001	0.09915206800386767
8	16	2	0.761839624	0.005009190145089713
8	16	4	0.717494262	0.09834879631344072
8	16	6	0.721153208	0.09947319221360222
8	16	8	0.72174106	0.09791321255184308
8	16	10	0.770712584	0.006828677657144457
8	18	2	0.76185858	0.005377444685409612
8	18	4	0.764949008	0.006077950250620346
8	18	6	0.6704944239999999	0.12040762143097779
8	18	8	0.770314392	0.00387105469991007
8	18	10	0.7709968060000001	0.0034622246722510706
8	20	2	0.71609586	0.09680237656829711
8	20	4	0.768740656	0.00439838247357639
8	20	6	0.718024908	0.10107713148870864
8	20	8	0.771167568	0.004617370763984214
8	20	10	0.771224306	0.009378620964030034
8	22	2	0.658877296	0.1141721239994153
8	22	4	0.763033952	0.013244737289325733
8	22	6	0.766409002	0.004541860400630568
8	22	8	0.759109496	0.02174995546711447
8	22	10	0.7103846599999999	0.09807503232920314
12	12	2	0.7148778580000001	0.0990926254454694
12	12	4	0.720053696	0.09880162305445098
12	12	6	0.724395156	0.10010982068368027
12	12	8	0.72331466	0.09785241104107267
12	12	10	0.726746116	0.09938492212324336
12	14	2	0.7485115999999999	0.01805571350392557
12	14	4	0.722328736	0.10041193482350065
12	14	6	0.774295628	0.0016674175548842087
12	14	8	0.7179111819999999	0.09891703672077375
12	14	10	0.7724188460000001	0.004726167832363111
12	16	2	0.764455922	0.0059291887287499945
12	16	4	0.76663608	0.008555523141783898
12	16	6	0.721342914	0.09750176408638968
12	16	8	0.7714524	0.01421524253112694
12	16	10	0.77093977	0.011454269768501155
12	18	2	0.66706288	0.11852136860008257
12	18	4	0.7703901799999999	0.00341137842955016
12	18	6	0.7656882279999999	0.009893744370415875
12	18	8	0.7677928199999999	0.004648740514096243
12	18	10	0.727433502	0.10334341624273168
12	20	2	0.7135318799999999	0.09298778112130561
12	20	4	0.7217788640000001	0.0990070766373747
12	20	6	0.7202810660000001	0.09759371805289839
12	20	8	0.716437088	0.09516934635828313
12	20	10	0.7298743200000001	0.10152150538441401
12	22	2	0.6868942400000001	0.08747148898578554
12	22	4	0.7248359799999999	0.0995841342232868
12	22	6	0.705910838	0.09285550333409955
12	22	8	0.676011522	0.12330844824156993
12	22	10	0.763167086	0.010403954032077618
16	12	2	0.758825336	0.015039058323463757
16	12	4	0.713076532	0.09279462477468021
16	12	6	0.7759639620000001	0.004008438415215589
16	12	8	0.7230869179999999	0.10090988209629864
16	12	10	0.720892528	0.09992035815094209
16	14	2	0.763716492	0.005525370165197621
16	14	4	0.721020646	0.10196046118545986
16	14	6	0.774124904	0.005072530068301596
16	14	8	0.7244901699999999	0.10164372316888219
16	14	10	0.778788902	0.004096513770221691
16	16	2	0.762010246	0.005837858776851645
16	16	4	0.772494698	0.0038569495571210122
16	16	6	0.715963202	0.09795989975429996
16	16	8	0.77480764	0.005901188244870705
16	16	10	0.7723624000000001	0.014268160887485122
16	18	2	0.760095956	0.011329442219083174
16	18	4	0.718385288	0.10016557459060563
16	18	6	0.771527814	0.00907086460003589
16	18	8	0.728452456	0.10027353169677802
16	18	10	0.7250966679999999	0.09690328751331452
16	20	2	0.761593488	0.006222081780881379
16	20	4	0.673001588	0.12097979101841996
16	20	6	0.721096274	0.09841444286137836
16	20	8	0.7767412980000001	0.0025807346744707873
16	20	10	0.724286322	0.1035091645422376
16	22	2	0.753327018	0.009491452069436806
16	22	4	0.6681815420000001	0.12044953976623678
16	22	6	0.726954834	0.0976557978665303
16	22	8	0.770541664	0.011702630260095551
16	22	10	0.7796801	0.005613385347395988
20	12	2	0.762674032	0.003706456975271114
20	12	4	0.72530532	0.10104669195678125
20	12	6	0.77501597	0.007091016283602816
20	12	8	0.6775897700000001	0.12603527563820216
20	12	10	0.78051414	0.0033944357103059004
20	14	2	0.711067144	0.09693035194115383
20	14	4	0.664958522	0.11347397580800073
20	14	6	0.7734995259999999	0.003904639761707096
20	14	8	0.777689474	0.0053689017976774256
20	14	10	0.7824101600000001	0.003597557246021222
20	16	2	0.7613278699999999	0.010237293779344231
20	16	4	0.771963602	0.005009878657334542
20	16	6	0.77679846	0.0060169692512426695
20	16	8	0.780400488	0.005642238647183932
20	16	10	0.780058984	0.00577730655337103
20	18	2	0.75571646	0.010635551286999643
20	18	4	0.772570422	0.0035332607910450206
20	18	6	0.771337926	0.009150423700735613
20	18	8	0.7725324299999999	0.01117805689364659
20	18	10	0.778030718	0.0047961140480701405
20	20	2	0.7166412799999999	0.09734408096418395
20	20	4	0.7695748659999999	0.009549862778690785
20	20	6	0.77067441	0.00844283854475021
20	20	8	0.775111068	0.0040361507436784405
20	20	10	0.7761156199999999	0.005848130639323973
20	22	2	0.7581050059999999	0.00555786621189679
20	22	4	0.76572619	0.00925217974312215
20	22	6	0.7755659940000001	0.00423628533280561
20	22	8	0.7747316200000001	0.005155976431443407
20	22	10	0.769271868	0.008644543016776304
24	12	2	0.756588098	0.01598232503988878
24	12	4	0.7173093199999999	0.09976338736882184
24	12	6	0.766257056	0.010033306882191126
24	12	8	0.77702569	0.01108121028048833
24	12	10	0.7822015920000001	0.004308744568462587
24	14	2	0.7595837499999999	0.009226489381015952
24	14	4	0.671560782	0.12273105220817176
24	14	6	0.7745799700000001	0.005077382358223569
24	14	8	0.77658964	0.004238495780042697
24	14	10	0.7181766219999999	0.10217514857642213
24	16	2	0.75848394	0.007360278982745144
24	16	4	0.719712278	0.09688030191858411
24	16	6	0.725475898	0.10240456106970733
24	16	8	0.7298173020000001	0.10417721776899061
24	16	10	0.782561718	0.0038791624233713027
24	18	2	0.76013362	0.00730643156305455
24	18	4	0.768740602	0.005793251525146847
24	18	6	0.77677925	0.003496997063481732
24	18	8	0.7721723020000001	0.0023227812501430446
24	18	10	0.774940198	0.005912736157727304
24	20	2	0.750142692	0.013379125748727247
24	20	4	0.717096294	0.09990004554690325
24	20	6	0.7713569920000001	0.006579492052684332
24	20	8	0.7728925240000001	0.008921556944575517
24	20	10	0.776665436	0.005390545170465036
24	22	2	0.751412728	0.00817512310253096
24	22	4	0.7662571899999999	0.0023741083202414954
24	22	6	0.768607932	0.0036298234347273673
24	22	8	0.772816884	0.004397583954630554
24	22	10	0.778807986	0.007334351096034579
28	12	2	0.755052338	0.011988287799038499
28	12	4	0.7679633960000001	0.00602390990708392
28	12	6	0.768304816	0.009293202495866779
28	12	8	0.77461772	0.008576120291460477
28	12	10	0.77924415	0.006199759210646825
28	14	2	0.7549197	0.00949064283158103
28	14	4	0.7731583179999999	0.005561412566434539
28	14	6	0.780172966	0.0025233976670005908
28	14	8	0.78195488	0.00393523139451291
28	14	10	0.781537878	0.007725665588772009
28	16	2	0.76189684	0.00550697607425348
28	16	4	0.768892606	0.006894317850588542
28	16	6	0.724603948	0.09995283490618947
28	16	8	0.778542402	0.0060863511610566925
28	16	10	0.782485924	0.006299155948733456
28	18	2	0.75448372	0.009223086962521816
28	18	4	0.768607932	0.0041549357188452474
28	18	6	0.7249450559999999	0.09981897468804589
28	18	8	0.7799454000000001	0.0017673048090241705
28	18	10	0.777689304	0.006204760541086505
28	20	2	0.761100348	0.007775616802457262
28	20	4	0.718555646	0.10166279604195147
28	20	6	0.7273956000000001	0.1042454454378272
28	20	8	0.7760969280000001	0.00500213419555452
28	20	10	0.6747980800000001	0.1268176577177068
28	22	2	0.7514124439999998	0.004544848700269762
28	22	4	0.7662572479999998	0.007128356743683375
28	22	6	0.76436127	0.015940585306639162
28	22	8	0.777575518	0.002353203403349568
28	22	10	0.77753781	0.005068729517723351
32	12	2	0.7070143200000001	0.08922642060036703
32	12	4	0.767356712	0.01502199067622316
32	12	6	0.77829608	0.00332820483047542
32	12	8	0.77640017	0.00429323939835645
32	12	10	0.7746557399999999	0.009290205939288974
32	14	2	0.715749938	0.09525369056399746
32	14	4	0.769328408	0.0021398686522906135
32	14	6	0.7765517599999999	0.006646057498144286
32	14	8	0.725039668	0.10139061340943911
32	14	10	0.779774764	0.0049443921784324794
32	16	2	0.7148399719999999	0.09566517998785104
32	16	4	0.7675841539999999	0.006421919132370309
32	16	6	0.768892414	0.011401573039309255
32	16	8	0.776684552	0.0026540197300728373
32	16	10	0.774428368	0.006310165296653963
32	18	2	0.7564554720000001	0.006330462688958542
32	18	4	0.7733855460000001	0.006559599135561874
32	18	6	0.7757363500000001	0.008274250686161244
32	18	8	0.727864476	0.10296675030879449
32	18	10	0.778694232	0.00387943137298446
32	20	2	0.753554822	0.008250802782804576
32	20	4	0.7647596799999999	0.0076403377052928715
32	20	6	0.7192382740000001	0.10005771421426847
32	20	8	0.72749035	0.10325273287670407
32	20	10	0.7783527720000001	0.006020216076515517
32	22	2	0.713934544	0.09541575151164874
32	22	4	0.76623814	0.011393304328525597
32	22	6	0.7124130280000001	0.09496144171445131
32	22	8	0.7706364119999999	0.006771416455364124
32	22	10	0.7266136620000001	0.09760600718847307
