# Supplementary material for: Interpretation of convolutional neural networks reveals crucial sequence features involving in transcription during fiber development
Source: BMC Bioinformatics. 2022 Mar 15;23:91. doi: 10.1186/s12859-022-04619-9 (PMC8922751; doi:10.1186/s12859-022-04619-9)
Supplement: Supplementary file 27 — Additional file 27. Title of data: Motifs detected by CNN interpretation and MEME. Description of data: Motifs-binding proteins interpreted from CNNs were listed and ID of motifs in MEME database were also listed, with corresponding number of those detected from CNN in each stage. [file 12859_2022_4619_MOESM27_ESM.xlsx]

## Sheet: Sheet1
motif-binding proteins in initiation(CNN)	motif-binding proteins in elongation(CNN)	motif-binding proteins in SCW(CNN)	motifs in initiation(MEME)	motifs in elongation(MEME)	motifs in SCW(MEME)
SOC1	ABI3	PIF4	MA1352.1	MA1370.1	MA1030.1
JKD	ERF1B	LEC2	MA1353.1	MA1356.1	MA0934.1
NUC	LEC2	JKD	MA0934.1	MA1271.1	MA1352.1
AT1G14580	AHL20	NUC	MA0933.1	MA1380.1	MA1373.1
AT5G66940	AHL25	AT1G14580	MA1402.1	MA0933.1	MA0940.1
AT1G69570	CRF4	ERF5	MA1416.1	MA0045.1	MA1403.1
AT3G45610	RAP2-10	AT1G71450	MA1404.1	MA0559.1	MA0120.1
AT2G28810	Os05g0497200	ERF104	MA0120.1	MA0932.1	MA1366.1
OBP3	ERF094	ERF10	MA0932.1	MA1354.1	MA1328.1
OBP1	RAP2-3	LEP	MA1403.1	MA1416.1	MA1073.1
IDD5	RAP2-6	ERF2	MA1356.1	MA1366.1	MA1402.1
BPC6	ERF109	RAP211	MA1030.1	MA1012.1	MA1160.1
	JKD	AT5G66940		MA1373.1	MA1356.1
	NUC	AT1G69570		MA1247.1	MA1355.1
	AT1G14580	AT3G45610		MA1402.1	MA0932.1
	TSO1	AT2G28810		MA1252.1	MA1416.1
	TCX2	OBP3		MA0934.1	MA1353.1
	AT1G71450	OBP1		MA1327.1	MA1354.1
	ERF104	TCP1		MA1353.1	MA1404.1
	ERF10	AT1G72740		MA1160.1	MA0933.1
	RAP212	bHLH31		MA1403.1	MA0045.1
	AT4G31060	IDD5		MA1352.1	MA1330.1
	AT5G66940			MA0554.1
	AT1G69570			MA1379.1
	AT3G45610			MA1328.1
	AT2G28810			MA1365.1
	OBP3			MA1280.1
	Adof1			MA1208.1
	OBP1			MA1355.1
	COG1			MA1073.1
	AT5G02460			MA1030.1
	TCP1			MA0940.1
	ATHB23			MA1330.1
	IDD5			MA1404.1
	SOL1			MA1270.1
	BPC6			MA0120.1
