# Supplementary material for: Interpretation of convolutional neural networks reveals crucial sequence features involving in transcription during fiber development
Source: BMC Bioinformatics. 2022 Mar 15;23:91. doi: 10.1186/s12859-022-04619-9 (PMC8922751; doi:10.1186/s12859-022-04619-9)
Supplement: Supplementary file 28 — Additional file 28. Title of data: protein model templates of 6 DOF genes. Description of data: Protein models of 6 DOFs were built by SwissModel, and the best 50 templates were selected and listed in this table. [file 12859_2022_4619_MOESM28_ESM.xlsx]

## Sheet: Sheet1
AT1G69570		AT2G28810		OBP3		AT5G66940		AT3G45610		OBP1
Template	Description	Template	Description	Template	Description	Template	Description	Template	Description	Template
5gat.1.C	NITROGEN REGULATORY PROTEIN AREA	4gat.1.C	NITROGEN REGULATORY PROTEIN AREA	3dfx.1.C	Trans-acting T-cell-specific transcription factor GATA-3	5oqm.1.0	STRUCTURE OF YEAST TRANSCRIPTION PRE-INITIATION COMPLEX WITH TFIIH AND CORE MEDIATOR	6fyx.1.f	Structure of a partial yeast 48S preinitiation complex with eIF5 N-terminal domain (model C1)	1yjn.1.1	Crystal Structure Of Clindamycin Bound To The G2099A Mutant 50S Ribosomal Subunit Of Haloarcula Marismortui
4gat.1.C	NITROGEN REGULATORY PROTEIN AREA	5gat.1.C	NITROGEN REGULATORY PROTEIN AREA	3dfv.1.C	Trans-acting T-cell-specific transcription factor GATA-3	6gym.1.E	Structure of a yeast closed complex with distorted DNA (CCdist)	5oqm.1.0	STRUCTURE OF YEAST TRANSCRIPTION PRE-INITIATION COMPLEX WITH TFIIH AND CORE MEDIATOR	3j79.1.h	Cryo-EM structure of the Plasmodium falciparum 80S ribosome bound to the anti-protozoan drug emetine, large subunit
2kae.1.A	GATA-type transcription factor	7gat.1.C	NITROGEN REGULATORY PROTEIN AREA	6gat.1.C	NITROGEN REGULATORY PROTEIN AREA	3dfv.1.C	Adjacent GATA DNA binding	6gym.1.E	Structure of a yeast closed complex with distorted DNA (CCdist)	5oqm.1.0	STRUCTURE OF YEAST TRANSCRIPTION PRE-INITIATION COMPLEX WITH TFIIH AND CORE MEDIATOR
7gat.1.C	NITROGEN REGULATORY PROTEIN AREA	6gat.1.C	NITROGEN REGULATORY PROTEIN AREA	7gat.1.C	NITROGEN REGULATORY PROTEIN AREA	3dfx.1.C	Opposite GATA DNA binding	4gat.1.C	SOLUTION NMR STRUCTURE OF THE WILD TYPE DNA BINDING DOMAIN OF AREA COMPLEXED TO A 13BP DNA CONTAINING A CGATA SITE, REGULARIZED MEAN STRUCTURE	5xy3.1.g	Large subunit of Trichomonas vaginalis ribosome
6gat.1.C	NITROGEN REGULATORY PROTEIN AREA	3vd6.1.C	Erythroid transcription factor	3gat.1.C	ERYTHROID TRANSCRIPTION FACTOR GATA-1	6fyx.1.f	Structure of a partial yeast 48S preinitiation complex with eIF5 N-terminal domain (model C1)	5gat.1.C	SOLUTION NMR STRUCTURE OF THE WILD TYPE DNA BINDING DOMAIN OF AREA COMPLEXED TO A 13BP DNA CONTAINING A CGATA SITE, 35 STRUCTURES	4v8p.1.j	T.thermophila 60S ribosomal subunit in complex with initiation factor 6.
1gat.1.A	ERYTHROID TRANSCRIPTION FACTOR GATA-1	3dfv.1.C	Trans-acting T-cell-specific transcription factor GATA-3	2gat.1.C	ERYTHROID TRANSCRIPTION FACTOR GATA-1	4hc9.1.A	DNA binding by GATA transcription factor-complex 3	7gat.1.C	SOLUTION NMR STRUCTURE OF THE L22V MUTANT DNA BINDING DOMAIN OF AREA COMPLEXED TO A 13 BP DNA CONTAINING A TGATA SITE, 34 STRUCTURES	4v6w.75.A	Structure of the D. melanogaster 80S ribosome
1gau.1.A	ERYTHROID TRANSCRIPTION FACTOR GATA-1	3dfx.1.C	Trans-acting T-cell-specific transcription factor GATA-3	3vd6.1.C	Erythroid transcription factor	4hca.1.A	DNA binding by GATA transcription factor-complex 1	6gat.1.C	SOLUTION NMR STRUCTURE OF THE L22V MUTANT DNA BINDING DOMAIN OF AREA COMPLEXED TO A 13 BP DNA CONTAINING A TGATA SITE, REGULARIZED MEAN STRUCTURE	6fyx.1.f	Structure of a partial yeast 48S preinitiation complex with eIF5 N-terminal domain (model C1)
2vus.1.B	NITROGEN REGULATORY PROTEIN AREA	3g4s.1.0	50S ribosomal protein L37Ae	4gat.1.C	NITROGEN REGULATORY PROTEIN AREA	4hc7.2.A	Crystal structure of the full DNA binding domain of GATA3-complex 2	3dfv.1.C	Adjacent GATA DNA binding	5h4p.1.e	Structural snapshot of cytoplasmic pre-60S ribosomal particles bound with Nmd3, Lsg1, Tif6 and Reh1
2vuu.7.B	NITROGEN REGULATORY PROTEIN AREA	2gat.1.C	ERYTHROID TRANSCRIPTION FACTOR GATA-1	5gat.1.C	NITROGEN REGULATORY PROTEIN AREA	4hc7.1.A	Crystal structure of the full DNA binding domain of GATA3-complex 2	3dfx.1.C	Opposite GATA DNA binding	5jcs.1.1	CRYO-EM STRUCTURE OF THE RIX1-REA1 PRE-60S PARTICLE
2vuu.4.B	NITROGEN REGULATORY PROTEIN AREA	3gat.1.C	ERYTHROID TRANSCRIPTION FACTOR GATA-1	5o9b.1.A	Endothelial transcription factor GATA-2	4gat.1.C	SOLUTION NMR STRUCTURE OF THE WILD TYPE DNA BINDING DOMAIN OF AREA COMPLEXED TO A 13BP DNA CONTAINING A CGATA SITE, REGULARIZED MEAN STRUCTURE	5ip9.1.I	Structure of RNA Polymerase II-TFIIF complex	4v7r.56.A	Yeast 80S ribosome.
2gat.1.C	ERYTHROID TRANSCRIPTION FACTOR GATA-1	5o9b.1.A	Endothelial transcription factor GATA-2	2m9w.1.A	Transcription factor GATA-4	5gat.1.C	SOLUTION NMR STRUCTURE OF THE WILD TYPE DNA BINDING DOMAIN OF AREA COMPLEXED TO A 13BP DNA CONTAINING A CGATA SITE, 35 STRUCTURES	5fmf.1.K	the P-lobe of RNA polymerase II pre-initiation complex	6qt0.1.c	Cryo-EM structures of Lsg1-TAP pre-60S ribosomal particles
3gat.1.C	ERYTHROID TRANSCRIPTION FACTOR GATA-1	1gau.1.A	ERYTHROID TRANSCRIPTION FACTOR GATA-1	2kae.1.A	GATA-type transcription factor	6zu9.1.b	Structure of a yeast ABCE1-bound 48S initiation complex	6zxw.1.B	Structure of Archaeoglobus fulgidus Trm11-Trm112 m2G10 tRNA methyltransferase complex bound to sinefungin	5juo.43.A	Saccharomyces cerevisiae 80S ribosome bound with elongation factor eEF2-GDP-sordarin and Taura Syndrome Virus IRES, Structure I (fully rotated 40S subunit)
1tfi.1.A	TRANSCRIPTIONAL ELONGATION FACTOR SII	1gat.1.A	ERYTHROID TRANSCRIPTION FACTOR GATA-1	1gau.1.A	ERYTHROID TRANSCRIPTION FACTOR GATA-1	7gat.1.C	SOLUTION NMR STRUCTURE OF THE L22V MUTANT DNA BINDING DOMAIN OF AREA COMPLEXED TO A 13 BP DNA CONTAINING A TGATA SITE, 34 STRUCTURES	2kae.1.A	data-driven model of MED1:DNA complex	5jus.43.A	Saccharomyces cerevisiae 80S ribosome bound with elongation factor eEF2-GDP-sordarin and Taura Syndrome Virus IRES, Structure III (mid-rotated 40S subunit)
3fki.1.I	DNA-directed RNA polymerase II subunit RPB9	4ui9.1.R	F-BOX ONLY PROTEIN 5	1gat.1.A	ERYTHROID TRANSCRIPTION FACTOR GATA-1	6gat.1.C	SOLUTION NMR STRUCTURE OF THE L22V MUTANT DNA BINDING DOMAIN OF AREA COMPLEXED TO A 13 BP DNA CONTAINING A TGATA SITE, REGULARIZED MEAN STRUCTURE	5c44.1.I	Crystal structure of a transcribing RNA Polymerase II complex reveals a complete transcription bubble	4v6i.63.A	Localization of the small subunit ribosomal proteins into a 6.1 A cryo-EM map of Saccharomyces cerevisiae translating 80S ribosome
1r9s.1.I	DNA-directed RNA polymerase II 14.2 kDa polypeptide	1s72.1.1	50S ribosomal protein L37Ae	2vus.1.B	NITROGEN REGULATORY PROTEIN AREA	2m9w.1.A	Solution NMR Structure of Transcription Factor GATA-4 from Homo sapiens, Northeast Structural Genomics Consortium (NESG) Target HR4783B	4hc9.1.A	DNA binding by GATA transcription factor-complex 3	5t6r.1.g	Nmd3 is a structural mimic of eIF5A, and activates the cpGTPase Lsg1 during 60S ribosome biogenesis: 60S-Nmd3 Complex
2ja8.1.I	DNA-DIRECTED RNA POLYMERASE II SUBUNIT 9	1yjn.1.1	50S ribosomal protein L37Ae	2vuu.4.B	NITROGEN REGULATORY PROTEIN AREA	2kae.1.A	data-driven model of MED1:DNA complex	4hca.1.A	DNA binding by GATA transcription factor-complex 1	6t83.74.A	Structure of yeast disome (di-ribosome) stalled on poly(A) tract.
3hoy.1.I	DNA-directed RNA polymerase II subunit RPB9	2kae.1.A	GATA-type transcription factor	2vuu.7.B	NITROGEN REGULATORY PROTEIN AREA	1gat.1.A	SOLUTION STRUCTURE OF THE SPECIFIC DNA COMPLEX OF THE ZINC CONTAINING DNA BINDING DOMAIN OF THE ERYTHROID TRANSCRIPTION FACTOR GATA-1 BY MULTIDIMENSIONAL NMR	4hc7.2.A	Crystal structure of the full DNA binding domain of GATA3-complex 2	6t83.148.A	Structure of yeast disome (di-ribosome) stalled on poly(A) tract.
3cqz.1.G	DNA-DIRECTED RNA POLYMERASE II SUBUNIT RPB9	2m9w.1.A	Transcription factor GATA-4	6skf.55.A	50S ribosomal protein L37Ae	1gau.1.A	SOLUTION STRUCTURE OF THE SPECIFIC DNA COMPLEX OF THE ZINC CONTAINING DNA BINDING DOMAIN OF THE ERYTHROID TRANSCRIPTION FACTOR GATA-1 BY MULTIDIMENSIONAL NMR	4hc7.1.A	Crystal structure of the full DNA binding domain of GATA3-complex 2	6sv4.224.A	The cryo-EM structure of SDD1-stalled collided trisome.
3gto.1.G	DNA-directed RNA polymerase II subunit RPB9	2vus.1.B	NITROGEN REGULATORY PROTEIN AREA	3cqz.1.G	DNA-DIRECTED RNA POLYMERASE II SUBUNIT RPB9	5oqm.1.U	STRUCTURE OF YEAST TRANSCRIPTION PRE-INITIATION COMPLEX WITH TFIIH AND CORE MEDIATOR	5o9b.1.A	Solution NMR structure of human GATA2 C-terminal zinc finger domain	6z6k.75.A	Cryo-EM structure of yeast reconstituted Lso2 bound to 80S ribosomes
1k83.1.G	DNA-DIRECTED RNA POLYMERASE II 14.2KD POLYPEPTIDE	2vuu.4.B	NITROGEN REGULATORY PROTEIN AREA	3hoy.1.I	DNA-directed RNA polymerase II subunit RPB9	5o9b.1.A	Solution NMR structure of human GATA2 C-terminal zinc finger domain	1k83.1.G	Crystal Structure of Yeast RNA Polymerase II Complexed with the Inhibitor Alpha Amanitin	6m62.1.l	Cryo-Em structure of eukaryotic pre-60S ribosome subunit from Saccharomyces cerevisiae rpf2 delta 255-344 strain, C4 state.
3h0g.1.I	DNA-directed RNA polymerase II subunit RPB9	2vuu.7.B	NITROGEN REGULATORY PROTEIN AREA	2ja8.1.I	DNA-DIRECTED RNA POLYMERASE II SUBUNIT 9	3gat.1.C	SOLUTION NMR STRUCTURE OF THE C-TERMINAL DOMAIN OF CHICKEN GATA-1 BOUND TO DNA, 34 STRUCTURES	3j0k.1.I	Orientation of RNA polymerase II within the human VP16-Mediator-pol II-TFIIF assembly	6yly.1.W	pre-60S State NE2 (TAP-Flag-Nop53)
5x4z.1.I	DNA-directed RNA polymerase subunit	3fki.1.I	DNA-directed RNA polymerase II subunit RPB9	3fki.1.I	DNA-directed RNA polymerase II subunit RPB9	2gat.1.C	SOLUTION STRUCTURE OF THE C-TERMINAL DOMAIN OF CHICKEN GATA-1 BOUND TO DNA, NMR, REGULARIZED MEAN STRUCTURE	3gto.1.G	Backtracked RNA polymerase II complex with 15mer RNA	6xir.42.A	Cryo-EM Structure of K63 Ubiquitinated Yeast Translocating Ribosome under Oxidative Stress
5x51.1.I	DNA-directed RNA polymerase subunit	3gto.1.G	DNA-directed RNA polymerase II subunit RPB9	3gto.1.G	DNA-directed RNA polymerase II subunit RPB9	5xog.1.P	RNA Polymerase II elongation complex bound with Spt5 KOW5 and Elf1	3fki.1.I	12-Subunit RNA Polymerase II Refined with Zn-SAD data	6xiq.45.A	Cryo-EM Structure of K63R Ubiquitin Mutant Ribosome under Oxidative Stress
5x50.1.I	DNA-directed RNA polymerase subunit	3cqz.1.G	DNA-DIRECTED RNA POLYMERASE II SUBUNIT RPB9	1k83.1.G	DNA-DIRECTED RNA POLYMERASE II 14.2KD POLYPEPTIDE	3vd6.1.C	Both Zn Fingers of GATA1 Bound to Palindromic DNA Recognition Site, P21 Crystal Form	3cqz.1.G	Crystal structure of 10 subunit RNA polymerase II in complex with the inhibitor alpha-amanitin	7btb.1.d	Cryo-EM structure of pre-60S ribosome from Saccharomyces cerevisiae rpl4delta63-87 strain at 3.22 Angstroms resolution(state R2)
5xog.1.I	DNA-directed RNA polymerase subunit	1k83.1.G	DNA-DIRECTED RNA POLYMERASE II 14.2KD POLYPEPTIDE	5c44.1.I	DNA-directed RNA polymerase II subunit RPB9	3vd6.1.C	Both Zn Fingers of GATA1 Bound to Palindromic DNA Recognition Site, P21 Crystal Form	3hoy.1.I	Complete RNA polymerase II elongation complex VI	7bt6.1.a	Cryo-EM structure of pre-60S ribosome from Saccharomyces cerevisiae rpl4delta63-87 strain at 3.12 Angstroms resolution(state R1)
5xon.1.I	DNA-directed RNA polymerase subunit	3hoy.1.I	DNA-directed RNA polymerase II subunit RPB9	1tfi.1.A	TRANSCRIPTIONAL ELONGATION FACTOR SII	4hc9.1.A	DNA binding by GATA transcription factor-complex 3	2ja8.1.I	CPD lesion containing RNA Polymerase II elongation complex D	7azy.1.S	Context-specific inhibition of eukaryotic translation by macrolide antibiotics
6j4y.1.I	DNA-directed RNA polymerase subunit	2ja8.1.I	DNA-DIRECTED RNA POLYMERASE II SUBUNIT 9	4n3w.1.A	CREB-binding protein	4hca.1.A	DNA binding by GATA transcription factor-complex 1	1r9s.1.I	RNA POLYMERASE II STRAND SEPARATED ELONGATION COMPLEX, MATCHED NUCLEOTIDE	4v4n.52.A	Structure of the Methanococcus jannaschii ribosome-SecYEBeta channel complex
6a5p.1.I	DNA-directed RNA polymerase subunit	1r9s.1.I	DNA-directed RNA polymerase II 14.2 kDa polypeptide	5i8b.1.A	CREB-binding protein	4hc7.2.A	Crystal structure of the full DNA binding domain of GATA3-complex 2	1i3q.1.G	RNA POLYMERASE II CRYSTAL FORM I AT 3.1 A RESOLUTION	5xxb.1.g	Large subunit of Toxoplasma gondii ribosome
6a5r.1.I	DNA-directed RNA polymerase subunit	5x51.1.I	DNA-directed RNA polymerase subunit	6alb.1.A	CREB-binding protein	4hc7.1.A	Crystal structure of the full DNA binding domain of GATA3-complex 2	2nvt.1.I	RNA Polymerase II Elongation Complex in 150 mM Mg+2 with GMPCPP	6zu9.1.b	Structure of a yeast ABCE1-bound 48S initiation complex
4c2m.1.I	DNA-DIRECTED RNA POLYMERASE I SUBUNIT RPA12	5x50.1.I	DNA-directed RNA polymerase subunit	2rt9.1.A	F-box only protein 43	2ct0.1.A	Solution structure of the RING domain of the Non-SMC element 1 protein	2e2h.1.J	RNA polymerase II elongation complex at 5 mM Mg2+ with GTP	5lyb.151.A	Crystal structure of the S.cerevisiae 80S ribosome in complex with the A-site bound aminoacyl-tRNA analog ACCPmn
3j0k.1.I	DNA-directed RNA polymerase II subunit 9	5x4z.1.I	DNA-directed RNA polymerase subunit	4c3h.1.I	DNA-DIRECTED RNA POLYMERASE I SUBUNIT RPA12	4zql.1.A	Crystal structure of TRIM24 with 3,4-dimethoxy-N-(6-(4-methoxyphenoxy)-1,3-dimethyl-2-oxo-2,3-dihydro-1H-benzo[d]imidazol-5-yl)benzenesulfonamide inhibitor	4a3j.1.I	RNA POLYMERASE II INITIAL TRANSCRIBING COMPLEX WITH A 2NT DNA-RNA HYBRID AND SOAKED WITH GMPCPP	5dge.75.A	Coping with proline stalling: structural basis of hypusine-induced protein synthesis by the eukaryotic ribosome
6rui.1.C	DNA-directed RNA polymerase I subunit RPA12	2rt9.1.A	F-box only protein 43	4c3j.1.I	DNA-DIRECTED RNA POLYMERASE I SUBUNIT RPA12	5h1t.1.A	Complex structure of TRIM24 PHD-bromodomain and inhibitor 1	3s1q.1.G	RNA Polymerase II Initiation Complex with a 5-nt 3&#x27;-deoxy RNA soaked with ATP	5obm.41.A	Crystal structure of Gentamicin bound to the yeast 80S ribosome
1y1v.1.M	Transcription elongation factor S-II	5c44.1.I	DNA-directed RNA polymerase II subunit RPB9	5x4z.1.I	DNA-directed RNA polymerase subunit	6j4y.1.I	RNA polymerase II elongation complex bound with Elf1 and Spt4/5, stalled at SHL(-1) of the nucleosome (+1B)	1r5u.1.G	RNA POLYMERASE II TFIIB COMPLEX	6gq1.43.A	Cryo-EM reconstruction of yeast 80S ribosome in complex with mRNA, tRNA and eEF2 (GMPPCP/sordarin)
4c3h.1.I	DNA-DIRECTED RNA POLYMERASE I SUBUNIT RPA12	4c2m.1.I	DNA-DIRECTED RNA POLYMERASE I SUBUNIT RPA12	6rui.1.C	DNA-directed RNA polymerase I subunit RPA12	5x4z.1.I	RNA Polymerase II from Komagataella Pastoris (Type-1 crystal)	3k7a.1.G	Crystal Structure of an RNA polymerase II-TFIIB complex	6gqv.43.A	Cryo-EM recosntruction of yeast 80S ribosome in complex with mRNA, tRNA and eEF2 (GMPPCP)
4c3j.1.I	DNA-DIRECTED RNA POLYMERASE I SUBUNIT RPA12	4c3j.1.I	DNA-DIRECTED RNA POLYMERASE I SUBUNIT RPA12	4c2m.1.I	DNA-DIRECTED RNA POLYMERASE I SUBUNIT RPA12	5x50.1.I	RNA Polymerase II from Komagataella Pastoris (Type-2 crystal)	4bbs.1.I	Structure of an initially transcribing RNA polymerase II-TFIIB complex	6gqb.43.A	Cryo-EM reconstruction of yeast 80S ribosome in complex with mRNA, tRNA and eEF2 (GDP+AlF4/sordarin)
3gtm.1.K	Transcription elongation factor S-II	4c3h.1.I	DNA-DIRECTED RNA POLYMERASE I SUBUNIT RPA12	5xon.1.I	DNA-directed RNA polymerase subunit	5x51.1.I	RNA Polymerase II from Komagataella Pastoris (Type-3 crystal)	3k1f.1.I	Crystal structure of RNA Polymerase II in complex with TFIIB	5m1j.61.A	Nonstop ribosomal complex bound with Dom34 and Hbs1
3po3.1.N	Transcription elongation factor S-II	6j4y.1.I	DNA-directed RNA polymerase subunit	5xog.1.I	DNA-directed RNA polymerase subunit	6a5p.1.I	RNA polymerase II elongation complex stalled at SHL(-5) of the nucleosome	5c4j.1.G	Crystal structure of a transcribing RNA Polymerase II complex reveals a complete transcription bubble	4v4b.1.k	Structure of the ribosomal 80S-eEF2-sordarin complex from yeast obtained by docking atomic models for RNA and protein components into a 11.7 A cryo-EM map.
5c44.1.I	DNA-directed RNA polymerase II subunit RPB9	5xon.1.I	DNA-directed RNA polymerase subunit	6a5r.1.I	DNA-directed RNA polymerase subunit	6a5r.1.I	RNA polymerase II elongation complex stalled at SHL(-2) of the nucleosome	5c4x.1.I	Crystal structure of a transcribing RNA Polymerase II complex reveals a complete transcription bubble	6t4q.73.A	Structure of yeast 80S ribosome stalled on the CGA-CCG inhibitory codon combination.
5fmf.1.B	TRANSCRIPTION ELONGATION FACTOR S-II, DST1	5xog.1.I	DNA-directed RNA polymerase subunit	6a5p.1.I	DNA-directed RNA polymerase subunit	5xog.1.I	RNA Polymerase II elongation complex bound with Spt5 KOW5 and Elf1	5oqj.1.I	STRUCTURE OF YEAST TRANSCRIPTION PRE-INITIATION COMPLEX WITH TFIIH	7nrd.75.A	Structure of the yeast Gcn1 bound to a colliding stalled 80S ribosome with MBF1, A/P-tRNA and P/E-tRNA
1qyp.1.A	RNA POLYMERASE II	6a5r.1.I	DNA-directed RNA polymerase subunit	5x51.1.I	DNA-directed RNA polymerase subunit	5xon.1.I	RNA Polymerase II elongation complex bound with Spt4/5 and TFIIS	5w4u.1.G	Pol II elongation complex with an N6-methyladenine-containing template	6oig.1.f	Subunit joining exposes nascent pre-40S rRNA for processing and quality control
6o9l.1.U	Transcription elongation factor A protein 1	6a5p.1.I	DNA-directed RNA polymerase subunit	5x50.1.I	DNA-directed RNA polymerase subunit	5oqj.1.0	STRUCTURE OF YEAST TRANSCRIPTION PRE-INITIATION COMPLEX WITH TFIIH	3po3.1.I	Arrested RNA Polymerase II reactivation intermediate	4gat.1.C	SOLUTION NMR STRUCTURE OF THE WILD TYPE DNA BINDING DOMAIN OF AREA COMPLEXED TO A 13BP DNA CONTAINING A CGATA SITE, REGULARIZED MEAN STRUCTURE
5iya.1.U	Transcription elongation factor A protein 1	6skf.55.A	50S ribosomal protein L37Ae	6j4y.1.I	DNA-directed RNA polymerase subunit	5ip9.1.I	Structure of RNA Polymerase II-TFIIF complex	3po2.1.I	Arrested RNA Polymerase II elongation complex	5gat.1.C	SOLUTION NMR STRUCTURE OF THE WILD TYPE DNA BINDING DOMAIN OF AREA COMPLEXED TO A 13BP DNA CONTAINING A CGATA SITE, 35 STRUCTURES
5iyb.1.U	Transcription elongation factor A protein 1	6ir9.1.P	Transcription elongation factor 1 homolog	3j0k.1.I	DNA-directed RNA polymerase II subunit 9	5fmf.1.K	the P-lobe of RNA polymerase II pre-initiation complex	5vvs.1.I	RNA pol II elongation complex	7gat.1.C	SOLUTION NMR STRUCTURE OF THE L22V MUTANT DNA BINDING DOMAIN OF AREA COMPLEXED TO A 13 BP DNA CONTAINING A TGATA SITE, 34 STRUCTURES
5iy8.1.U	Transcription elongation factor A protein 1	5xog.1.P	Transcription elongation factor 1 homolog	5fmf.1.B	TRANSCRIPTION ELONGATION FACTOR S-II, DST1	1k83.1.G	Crystal Structure of Yeast RNA Polymerase II Complexed with the Inhibitor Alpha Amanitin	3gtk.1.G	Backtracked RNA polymerase II complex with 18mer RNA	6gat.1.C	SOLUTION NMR STRUCTURE OF THE L22V MUTANT DNA BINDING DOMAIN OF AREA COMPLEXED TO A 13 BP DNA CONTAINING A TGATA SITE, REGULARIZED MEAN STRUCTURE
5n60.1.I	DNA-directed RNA polymerase I subunit RPA12	1tfi.1.A	TRANSCRIPTIONAL ELONGATION FACTOR SII	3h0g.1.I	DNA-directed RNA polymerase II subunit RPB9	3j0k.1.I	Orientation of RNA polymerase II within the human VP16-Mediator-pol II-TFIIF assembly	3j1n.1.I	Cryo-EM map of a yeast minimal preinitiation complex interacting with the Mediator Head module	4v6u.42.A	Promiscuous behavior of proteins in archaeal ribosomes revealed by cryo-EM: implications for evolution of eukaryotic ribosomes
5m3m.1.G	DNA-directed RNA polymerase I subunit RPA12	1wii.1.A	Hypothetical UPF0222 protein MGC4549	1y1v.1.M	Transcription elongation factor S-II	3gto.1.G	Backtracked RNA polymerase II complex with 15mer RNA	4by1.1.I	elongating RNA Polymerase II-Bye1 TLD complex soaked with AMPCPP	6gym.1.E	Structure of a yeast closed complex with distorted DNA (CCdist)
5m5w.1.I	DNA-directed RNA polymerase I subunit RPA12	5fmf.1.B	TRANSCRIPTION ELONGATION FACTOR S-II, DST1	5m3m.1.G	DNA-directed RNA polymerase I subunit RPA12	3fki.1.I	12-Subunit RNA Polymerase II Refined with Zn-SAD data	5ot2.1.I	RNA polymerase II elongation complex in the presence of 3d-Napht-A	3jbn.47.A	Cryo-electron microscopy reconstruction of the Plasmodium falciparum 80S ribosome bound to P-tRNA
5xon.1.P	General transcription elongation factor TFIIS	3j0k.1.I	DNA-directed RNA polymerase II subunit 9	5n60.1.I	DNA-directed RNA polymerase I subunit RPA12	3cqz.1.G	Crystal structure of 10 subunit RNA polymerase II in complex with the inhibitor alpha-amanitin	4bxz.1.I	RNA Polymerase II-Bye1 complex	3jbo.50.A	Cryo-electron microscopy reconstruction of the Plasmodium falciparum 80S ribosome bound to P/E-tRNA
4ym7.2.I	DNA-directed RNA polymerase I subunit RPA12	5n60.1.I	DNA-directed RNA polymerase I subunit RPA12	5m5w.1.I	DNA-directed RNA polymerase I subunit RPA12	3hoy.1.I	Complete RNA polymerase II elongation complex VI	5u5q.1.I	12 Subunit RNA Polymerase II at Room Temperature collected using SFX	3jbp.47.A	Cryo-electron microscopy reconstruction of the Plasmodium falciparum 80S ribosome bound to E-tRNA

## Sheet: Sheet2
Models	Name	Description	GMQE	QSQE	Seq Id	Coverage	Range	Method	Resolution	Oligo-state	Ligands	Found by	Seq Similarity
	2i13.1.C	Aart	0.13	0	29.37	0.27	78-210	X-ray	1.96	monomer	6 x ZN	HHblits	0.36
		Aart, a six finger zinc finger designed to recognize ANN triplets
target MSSSYNTIALSSTPTFLLSSAAAGPGPNNFNRQEAAMTMVQQQPTSSVAPPPKKRRNQPGNPNPDAEVIALSPKTIMATN
2i13.1 -----------------------------------------------------------------------------GEK
target RFLCEVCNKGFQREQNLQLHRRGHNLPWKLKQK---------------SNKEVRRKVYLCPEPSCVHHDPARALGDLTGI
2i13.1 PYKCPECGKSFSDKKDLTRHQRTHTGEKPYKCPECGKSFSQRANLRAHQRTHTGEKPYACPEC-------GKSFSQLAHL
target KKHYYRKHGEKKWKCDKCSKRYAVQSDWKAHSKTC-GTKEYRCD-CGTIFSRRDSYITHRAFCDALIQESARNPTVSFTA
2i13.1 RAHQRTHTGEKPYKCPECGKSFSREDNLHTHQRTHTGEKPYKCPECGKSFSRRDALNVHQRTHTGKK-------------
target MAAGGGGGARHGFYGGASSALSHNHFGNNPNSGFTPLAAAGYNLNRSSSDKFEDFVPQATNPNPGPTNFLMQCSPNQGLL
2i13.1 --------------------------------------------------------------------------------
target AQNNQSLMNHHGLISLGDNNNNNHNFFNLAYFQDTKNSDQTGVPSLFTNGADNNGPSALLRGLTSSSSSSVVVNDFGDCD
2i13.1 --------------------------------------------------------------------------------
target HGNLQGLMNSLAATTDQQGRSPSLFDLHFANNLSMGGSDRLTLDFLGVNGGIVSTVNGRGGRSGGPPLDAEMKFSHPNHP
2i13.1 --------------------------------------------------------------------------------
target YGKA
2i13.1 ----
	2i13.2.C	Aart	0.11	0	29.37	0.27	78-210	X-ray	1.96	monomer	5 x ZN	HHblits	0.36
		Aart, a six finger zinc finger designed to recognize ANN triplets
target MSSSYNTIALSSTPTFLLSSAAAGPGPNNFNRQEAAMTMVQQQPTSSVAPPPKKRRNQPGNPNPDAEVIALSPKTIMATN
2i13.2 -----------------------------------------------------------------------------GEK
target RFLCEVCNKGFQREQNLQLHRRGHNLPWKLKQK---------------SNKEVRRKVYLCPEPSCVHHDPARALGDLTGI
2i13.2 PYKCPECGKSFSDKKDLTRHQRTHTGEKPYKCPECGKSFSQRANLRAHQRTHTGEKPYACPEC-------GKSFSQLAHL
target KKHYYRKHGEKKWKCDKCSKRYAVQSDWKAHSKTC-GTKEYRCD-CGTIFSRRDSYITHRAFCDALIQESARNPTVSFTA
2i13.2 RAHQRTHTGEKPYKCPECGKSFSREDNLHTHQRTHTGEKPYKCPECGKSFSRRDALNVHQRTHTGKK-------------
target MAAGGGGGARHGFYGGASSALSHNHFGNNPNSGFTPLAAAGYNLNRSSSDKFEDFVPQATNPNPGPTNFLMQCSPNQGLL
2i13.2 --------------------------------------------------------------------------------
target AQNNQSLMNHHGLISLGDNNNNNHNFFNLAYFQDTKNSDQTGVPSLFTNGADNNGPSALLRGLTSSSSSSVVVNDFGDCD
2i13.2 --------------------------------------------------------------------------------
target HGNLQGLMNSLAATTDQQGRSPSLFDLHFANNLSMGGSDRLTLDFLGVNGGIVSTVNGRGGRSGGPPLDAEMKFSHPNHP
2i13.2 --------------------------------------------------------------------------------
target YGKA
2i13.2 ----
✓	1tf6.1.C	PROTEIN (TRANSCRIPTION FACTOR IIIA)	0.12	0	23.48	0.28	72-208	X-ray	3.1	monomer	6 x ZN	HHblits	0.32
		CO-CRYSTAL STRUCTURE OF XENOPUS TFIIIA ZINC FINGER DOMAIN BOUND TO THE 5S RIBOSOMAL RNA GENE INTERNAL CONTROL REGION
target MSSSYNTIALSSTPTFLLSSAAAGPGPNNFNRQEAAMTMVQQQPTSSVAPPPKKRRNQPGNPNPDAEVIALSPKTIMATN
1tf6.1 -----------------------------------------------------------------------HLCKHTGEK
target RFLCEV--CNKGFQREQNLQLHRRGHNLPWKLKQKS--NK-----------------EVRRKVYLCPEPSCVHHDPARAL
1tf6.1 PFPCKEEGCEKGFTSLHHLTRHSLTHTGEKNFTCDSDGCDLRFTTKANMKKHFNRFHNIKICVYVCHFE-----NCGKAF
target GDLTGIKKHYYRKHGEKKWKCDK--CSKRYAVQSDWKAHSKTC-GTKEYRCD-CGTIFSRRDSYITHRAFCDALIQESAR
1tf6.1 KKHNQLKVHQFSHTQQLPYECPHEGCDKRFSLPSRLKRHEKVHAGYPCKKDDSCSFVGKTWTLYLKHVAECHQ-------
target NPTVSFTAMAAGGGGGARHGFYGGASSALSHNHFGNNPNSGFTPLAAAGYNLNRSSSDKFEDFVPQATNPNPGPTNFLMQ
1tf6.1 --------------------------------------------------------------------------------
target CSPNQGLLAQNNQSLMNHHGLISLGDNNNNNHNFFNLAYFQDTKNSDQTGVPSLFTNGADNNGPSALLRGLTSSSSSSVV
1tf6.1 --------------------------------------------------------------------------------
target VNDFGDCDHGNLQGLMNSLAATTDQQGRSPSLFDLHFANNLSMGGSDRLTLDFLGVNGGIVSTVNGRGGRSGGPPLDAEM
1tf6.1 --------------------------------------------------------------------------------
target KFSHPNHPYGKA
1tf6.1 ------------
	2i13.1.C	Aart	0.12	0	33.61	0.25	65-203	X-ray	1.96	monomer	6 x ZN	BLAST	0.4
		Aart, a six finger zinc finger designed to recognize ANN triplets
target MSSSYNTIALSSTPTFLLSSAAAGPGPNNFNRQEAAMTMVQQQPTSSVAPPPKKRRNQPGNPNPDAEVIALSPKTIMATN
2i13.1 ----------------------------------------------------------------DKKDLTRHQRTHTGEK
target RFLCEVCNKGFQREQNLQLHRRGHNLPWKLKQKSNKEVRRKVYLCPEPSCVHHDPARALGDLTGIKKHYYRKHGEKKWKC
2i13.1 PYKCPECGKSFSQRANLRAHQRTH-------------TGEKPYACPE--C-----GKSFSQLAHLRAHQRTHTGEKPYKC
target DKCSKRYAVQSDWKAHSKT-CGTKEYRC-DCGTIFSRRDSYITHRAFCDALIQESARNPTVSFTAMAAGGGGGARHGFYG
2i13.1 PECGKSFSREDNLHTHQRTHTGEKPYKCPECGKSFSRRDALNVHQ-----------------------------------
target GASSALSHNHFGNNPNSGFTPLAAAGYNLNRSSSDKFEDFVPQATNPNPGPTNFLMQCSPNQGLLAQNNQSLMNHHGLIS
2i13.1 --------------------------------------------------------------------------------
target LGDNNNNNHNFFNLAYFQDTKNSDQTGVPSLFTNGADNNGPSALLRGLTSSSSSSVVVNDFGDCDHGNLQGLMNSLAATT
2i13.1 --------------------------------------------------------------------------------
target DQQGRSPSLFDLHFANNLSMGGSDRLTLDFLGVNGGIVSTVNGRGGRSGGPPLDAEMKFSHPNHPYGKA
2i13.1 ---------------------------------------------------------------------
	2i13.2.C	Aart	0.09	0	33.61	0.25	65-203	X-ray	1.96	monomer	5 x ZN	BLAST	0.4
		Aart, a six finger zinc finger designed to recognize ANN triplets
target MSSSYNTIALSSTPTFLLSSAAAGPGPNNFNRQEAAMTMVQQQPTSSVAPPPKKRRNQPGNPNPDAEVIALSPKTIMATN
2i13.2 ----------------------------------------------------------------DKKDLTRHQRTHTGEK
target RFLCEVCNKGFQREQNLQLHRRGHNLPWKLKQKSNKEVRRKVYLCPEPSCVHHDPARALGDLTGIKKHYYRKHGEKKWKC
2i13.2 PYKCPECGKSFSQRANLRAHQRTH-------------TGEKPYACPE--C-----GKSFSQLAHLRAHQRTHTGEKPYKC
target DKCSKRYAVQSDWKAHSKT-CGTKEYRC-DCGTIFSRRDSYITHRAFCDALIQESARNPTVSFTAMAAGGGGGARHGFYG
2i13.2 PECGKSFSREDNLHTHQRTHTGEKPYKCPECGKSFSRRDALNVHQ-----------------------------------
target GASSALSHNHFGNNPNSGFTPLAAAGYNLNRSSSDKFEDFVPQATNPNPGPTNFLMQCSPNQGLLAQNNQSLMNHHGLIS
2i13.2 --------------------------------------------------------------------------------
target LGDNNNNNHNFFNLAYFQDTKNSDQTGVPSLFTNGADNNGPSALLRGLTSSSSSSVVVNDFGDCDHGNLQGLMNSLAATT
2i13.2 --------------------------------------------------------------------------------
target DQQGRSPSLFDLHFANNLSMGGSDRLTLDFLGVNGGIVSTVNGRGGRSGGPPLDAEMKFSHPNHPYGKA
2i13.2 ---------------------------------------------------------------------
	2i13.1.C	Aart	0.12	0	29.84	0.27	77-207	X-ray	1.96	monomer	6 x ZN	HHblits	0.37
		Aart, a six finger zinc finger designed to recognize ANN triplets
target MSSSYNTIALSSTPTFLLSSAAAGPGPNNFNRQEAAMTMVQQQPTSSVAPPPKKRRNQPGNPNPDAEVIALSPKTIMATN
2i13.1 ----------------------------------------------------------------------------PGEK
target RFLCEVCNKGFQREQNLQLHRRGHNLPWKLKQKS---------------NKEVRRKVYLCPEPSCVHHDPARALGDLTGI
2i13.1 PYACPECGKSFSRSDHLAEHQRTHTGEKPYKCPECGKSFSDKKDLTRHQRTHTGEKPYKCPEC-------GKSFSQRANL
target KKHYYRKHGEKKWKCDKCSKRYAVQSDWKAHSKTC-GTKEYRCD-CGTIFSRRDSYITHRAFCDALIQESARNPTVSFTA
2i13.1 RAHQRTHTGEKPYACPECGKSFSQLAHLRAHQRTHTGEKPYKCPECGKSFSREDNLHTHQRTHT----------------
target MAAGGGGGARHGFYGGASSALSHNHFGNNPNSGFTPLAAAGYNLNRSSSDKFEDFVPQATNPNPGPTNFLMQCSPNQGLL
2i13.1 --------------------------------------------------------------------------------
target AQNNQSLMNHHGLISLGDNNNNNHNFFNLAYFQDTKNSDQTGVPSLFTNGADNNGPSALLRGLTSSSSSSVVVNDFGDCD
2i13.1 --------------------------------------------------------------------------------
target HGNLQGLMNSLAATTDQQGRSPSLFDLHFANNLSMGGSDRLTLDFLGVNGGIVSTVNGRGGRSGGPPLDAEMKFSHPNHP
2i13.1 --------------------------------------------------------------------------------
target YGKA
2i13.1 ----
	2i13.2.C	Aart	0.13	0	29.84	0.27	77-207	X-ray	1.96	monomer	5 x ZN	HHblits	0.37
		Aart, a six finger zinc finger designed to recognize ANN triplets
target MSSSYNTIALSSTPTFLLSSAAAGPGPNNFNRQEAAMTMVQQQPTSSVAPPPKKRRNQPGNPNPDAEVIALSPKTIMATN
2i13.2 ----------------------------------------------------------------------------PGEK
target RFLCEVCNKGFQREQNLQLHRRGHNLPWKLKQKS---------------NKEVRRKVYLCPEPSCVHHDPARALGDLTGI
2i13.2 PYACPECGKSFSRSDHLAEHQRTHTGEKPYKCPECGKSFSDKKDLTRHQRTHTGEKPYKCPEC-------GKSFSQRANL
target KKHYYRKHGEKKWKCDKCSKRYAVQSDWKAHSKTC-GTKEYRCD-CGTIFSRRDSYITHRAFCDALIQESARNPTVSFTA
2i13.2 RAHQRTHTGEKPYACPECGKSFSQLAHLRAHQRTHTGEKPYKCPECGKSFSREDNLHTHQRTHT----------------
target MAAGGGGGARHGFYGGASSALSHNHFGNNPNSGFTPLAAAGYNLNRSSSDKFEDFVPQATNPNPGPTNFLMQCSPNQGLL
2i13.2 --------------------------------------------------------------------------------
target AQNNQSLMNHHGLISLGDNNNNNHNFFNLAYFQDTKNSDQTGVPSLFTNGADNNGPSALLRGLTSSSSSSVVVNDFGDCD
2i13.2 --------------------------------------------------------------------------------
target HGNLQGLMNSLAATTDQQGRSPSLFDLHFANNLSMGGSDRLTLDFLGVNGGIVSTVNGRGGRSGGPPLDAEMKFSHPNHP
2i13.2 --------------------------------------------------------------------------------
target YGKA
2i13.2 ----
	5v3m.1.C	Zinc finger protein 568	0.1	0	26.77	0.27	77-210	X-ray	2.09	monomer	10 x ZN	HHblits	0.35
		mouseZFP568-ZnF1-11 in complex with DNA
target MSSSYNTIALSSTPTFLLSSAAAGPGPNNFNRQEAAMTMVQQQPTSSVAPPPKKRRNQPGNPNPDAEVIALSPKTIMATN
5v3m.1 ----------------------------------------------------------------------------TGET
target RFLCEVCNKGFQREQNLQLHRRGHNLPWKLKQK---------------SNKEVRRKVYLCPEPSCVHHDPARALGDLTGI
5v3m.1 PYKCKECGKGFRRGSELARHQRAHSGDKPYKCKECGKSFTCTTELFRHQKVHTGDRPHKCKEC-------GKAFIRRSEL
target KKHYYRKHGEKKWKCDKCSKRYAVQSDWKAHSKTC-GTKEYRCD-CGTIFSRRDSYITHRAFCDALIQESARNPTVSFTA
5v3m.1 THHERSHSGEKPYECKECGKTFGRGSELSRHQKIHTGEKPYKCQQCGKAFIRGSHLTQHQRIHTGRR-------------
target MAAGGGGGARHGFYGGASSALSHNHFGNNPNSGFTPLAAAGYNLNRSSSDKFEDFVPQATNPNPGPTNFLMQCSPNQGLL
5v3m.1 --------------------------------------------------------------------------------
target AQNNQSLMNHHGLISLGDNNNNNHNFFNLAYFQDTKNSDQTGVPSLFTNGADNNGPSALLRGLTSSSSSSVVVNDFGDCD
5v3m.1 --------------------------------------------------------------------------------
target HGNLQGLMNSLAATTDQQGRSPSLFDLHFANNLSMGGSDRLTLDFLGVNGGIVSTVNGRGGRSGGPPLDAEMKFSHPNHP
5v3m.1 --------------------------------------------------------------------------------
target YGKA
5v3m.1 ----
✓	5wjq.1.C	Zinc finger protein 568	0.13	0	24.03	0.28	72-207	X-ray	2.79	monomer	10 x ZN	HHblits	0.32
		mouseZFP568-ZnF2-11 in complex with DNA
target MSSSYNTIALSSTPTFLLSSAAAGPGPNNFNRQEAAMTMVQQQPTSSVAPPPKKRRNQPGNPNPDAEVIALSPKTIMATN
5wjq.1 -----------------------------------------------------------------------HHRVHTDEK
target RFLCEVCNKGFQREQNLQLHRRGHNLPWKLKQK---------------SNKEVRRKVYLCPEPSCVHHDPARALGDLTGI
5wjq.1 CFECKECGKAFMRPSHLLRHQRIHTGEKPHKCKECGKAFRYDTQLSLHLLTHAGARRFECKDC-------DKVYSCASQL
target KKHYYRKHGEKKWKCDKCSKRYAVQSDWKAHSKTC-GTKEYRCD-CGTIFSRRDSYITHRAFCDALIQESARNPTVSFTA
5wjq.1 ALHQMSHTGEKPHKCKECGKGFISDSHLLRHQSVHTGETPYKCKECGKGFRRGSELARHQRAHS----------------
target MAAGGGGGARHGFYGGASSALSHNHFGNNPNSGFTPLAAAGYNLNRSSSDKFEDFVPQATNPNPGPTNFLMQCSPNQGLL
5wjq.1 --------------------------------------------------------------------------------
target AQNNQSLMNHHGLISLGDNNNNNHNFFNLAYFQDTKNSDQTGVPSLFTNGADNNGPSALLRGLTSSSSSSVVVNDFGDCD
5wjq.1 --------------------------------------------------------------------------------
target HGNLQGLMNSLAATTDQQGRSPSLFDLHFANNLSMGGSDRLTLDFLGVNGGIVSTVNGRGGRSGGPPLDAEMKFSHPNHP
5wjq.1 --------------------------------------------------------------------------------
target YGKA
5wjq.1 ----
	5v3j.1.C	Zinc finger protein 568	0.12	0	23.62	0.27	78-211	X-ray	2.06	monomer	10 x ZN, 1 x MG	HHblits	0.33
		mouseZFP568-ZnF1-10 in complex with DNA
target MSSSYNTIALSSTPTFLLSSAAAGPGPNNFNRQEAAMTMVQQQPTSSVAPPPKKRRNQPGNPNPDAEVIALSPKTIMATN
5v3j.1 -----------------------------------------------------------------------------GAR
target RFLCEVCNKGFQREQNLQLHRRGHNLPWKLKQ---------------KSNKEVRRKVYLCPEPSCVHHDPARALGDLTGI
5v3j.1 RFECKDCDKVYSCASQLALHQMSHTGEKPHKCKECGKGFISDSHLLRHQSVHTGETPYKCKEC-------GKGFRRGSEL
target KKHYYRKHGEKKWKCDKCSKRYAVQSDWKAHSKTC-GTKEYRCD-CGTIFSRRDSYITHRAFCDALIQESARNPTVSFTA
5v3j.1 ARHQRAHSGDKPYKCKECGKSFTCTTELFRHQKVHTGDRPHKCKECGKAFIRRSELTHHERSHSGEKP------------
target MAAGGGGGARHGFYGGASSALSHNHFGNNPNSGFTPLAAAGYNLNRSSSDKFEDFVPQATNPNPGPTNFLMQCSPNQGLL
5v3j.1 --------------------------------------------------------------------------------
target AQNNQSLMNHHGLISLGDNNNNNHNFFNLAYFQDTKNSDQTGVPSLFTNGADNNGPSALLRGLTSSSSSSVVVNDFGDCD
5v3j.1 --------------------------------------------------------------------------------
target HGNLQGLMNSLAATTDQQGRSPSLFDLHFANNLSMGGSDRLTLDFLGVNGGIVSTVNGRGGRSGGPPLDAEMKFSHPNHP
5v3j.1 --------------------------------------------------------------------------------
target YGKA
5v3j.1 ----
	5v3j.2.C	Zinc finger protein 568	0.12	0	23.62	0.27	78-211	X-ray	2.06	monomer	10 x ZN, 1 x MG	HHblits	0.33
		mouseZFP568-ZnF1-10 in complex with DNA
target MSSSYNTIALSSTPTFLLSSAAAGPGPNNFNRQEAAMTMVQQQPTSSVAPPPKKRRNQPGNPNPDAEVIALSPKTIMATN
5v3j.2 -----------------------------------------------------------------------------GAR
target RFLCEVCNKGFQREQNLQLHRRGHNLPWKLKQ---------------KSNKEVRRKVYLCPEPSCVHHDPARALGDLTGI
5v3j.2 RFECKDCDKVYSCASQLALHQMSHTGEKPHKCKECGKGFISDSHLLRHQSVHTGETPYKCKEC-------GKGFRRGSEL
target KKHYYRKHGEKKWKCDKCSKRYAVQSDWKAHSKTC-GTKEYRCD-CGTIFSRRDSYITHRAFCDALIQESARNPTVSFTA
5v3j.2 ARHQRAHSGDKPYKCKECGKSFTCTTELFRHQKVHTGDRPHKCKECGKAFIRRSELTHHERSHSGEKP------------
target MAAGGGGGARHGFYGGASSALSHNHFGNNPNSGFTPLAAAGYNLNRSSSDKFEDFVPQATNPNPGPTNFLMQCSPNQGLL
5v3j.2 --------------------------------------------------------------------------------
target AQNNQSLMNHHGLISLGDNNNNNHNFFNLAYFQDTKNSDQTGVPSLFTNGADNNGPSALLRGLTSSSSSSVVVNDFGDCD
5v3j.2 --------------------------------------------------------------------------------
target HGNLQGLMNSLAATTDQQGRSPSLFDLHFANNLSMGGSDRLTLDFLGVNGGIVSTVNGRGGRSGGPPLDAEMKFSHPNHP
5v3j.2 --------------------------------------------------------------------------------
target YGKA
5v3j.2 ----
	5wjq.1.C	Zinc finger protein 568	0.13	0	26.4	0.27	78-209	X-ray	2.79	monomer	10 x ZN	HHblits	0.35
		mouseZFP568-ZnF2-11 in complex with DNA
target MSSSYNTIALSSTPTFLLSSAAAGPGPNNFNRQEAAMTMVQQQPTSSVAPPPKKRRNQPGNPNPDAEVIALSPKTIMATN
5wjq.1 -----------------------------------------------------------------------------GET
target RFLCEVCNKGFQREQNLQLHRRGHNLPWKLKQ---------------KSNKEVRRKVYLCPEPSCVHHDPARALGDLTGI
5wjq.1 PYKCKECGKGFRRGSELARHQRAHSGDKPYKCKECGKSFTCTTELFRHQKVHTGDRPHKCKEC-------GKAFIRRSEL
target KKHYYRKHGEKKWKCDKCSKRYAVQSDWKAHSKTC-GTKEYRCD-CGTIFSRRDSYITHRAFCDALIQESARNPTVSFTA
5wjq.1 THHERSHSGEKPYECKECGKTFGRGSELSRHQKIHTGEKPYKCQQCGKAFIRGSHLTQHQRIHTGR--------------
target MAAGGGGGARHGFYGGASSALSHNHFGNNPNSGFTPLAAAGYNLNRSSSDKFEDFVPQATNPNPGPTNFLMQCSPNQGLL
5wjq.1 --------------------------------------------------------------------------------
target AQNNQSLMNHHGLISLGDNNNNNHNFFNLAYFQDTKNSDQTGVPSLFTNGADNNGPSALLRGLTSSSSSSVVVNDFGDCD
5wjq.1 --------------------------------------------------------------------------------
target HGNLQGLMNSLAATTDQQGRSPSLFDLHFANNLSMGGSDRLTLDFLGVNGGIVSTVNGRGGRSGGPPLDAEMKFSHPNHP
5wjq.1 --------------------------------------------------------------------------------
target YGKA
5wjq.1 ----
✓	5v3j.1.C	Zinc finger protein 568	0.14	0	25.6	0.27	78-209	X-ray	2.06	monomer	10 x ZN, 1 x MG	HHblits	0.34
		mouseZFP568-ZnF1-10 in complex with DNA
target MSSSYNTIALSSTPTFLLSSAAAGPGPNNFNRQEAAMTMVQQQPTSSVAPPPKKRRNQPGNPNPDAEVIALSPKTIMATN
5v3j.1 -----------------------------------------------------------------------------GEK
target RFLCEVCNKGFQREQNLQLHRRGHNLPWKLKQK---------------SNKEVRRKVYLCPEPSCVHHDPARALGDLTGI
5v3j.1 PHKCKECGKGFISDSHLLRHQSVHTGETPYKCKECGKGFRRGSELARHQRAHSGDKPYKCKEC-------GKSFTCTTEL
target KKHYYRKHGEKKWKCDKCSKRYAVQSDWKAHSKTC-GTKEYRCD-CGTIFSRRDSYITHRAFCDALIQESARNPTVSFTA
5v3j.1 FRHQKVHTGDRPHKCKECGKAFIRRSELTHHERSHSGEKPYECKECGKTFGRGSELSRHQKIHTGE--------------
target MAAGGGGGARHGFYGGASSALSHNHFGNNPNSGFTPLAAAGYNLNRSSSDKFEDFVPQATNPNPGPTNFLMQCSPNQGLL
5v3j.1 --------------------------------------------------------------------------------
target AQNNQSLMNHHGLISLGDNNNNNHNFFNLAYFQDTKNSDQTGVPSLFTNGADNNGPSALLRGLTSSSSSSVVVNDFGDCD
5v3j.1 --------------------------------------------------------------------------------
target HGNLQGLMNSLAATTDQQGRSPSLFDLHFANNLSMGGSDRLTLDFLGVNGGIVSTVNGRGGRSGGPPLDAEMKFSHPNHP
5v3j.1 --------------------------------------------------------------------------------
target YGKA
5v3j.1 ----
	5v3j.2.C	Zinc finger protein 568	0.13	0	25.6	0.27	78-209	X-ray	2.06	monomer	10 x ZN, 1 x MG	HHblits	0.34
		mouseZFP568-ZnF1-10 in complex with DNA
target MSSSYNTIALSSTPTFLLSSAAAGPGPNNFNRQEAAMTMVQQQPTSSVAPPPKKRRNQPGNPNPDAEVIALSPKTIMATN
5v3j.2 -----------------------------------------------------------------------------GEK
target RFLCEVCNKGFQREQNLQLHRRGHNLPWKLKQK---------------SNKEVRRKVYLCPEPSCVHHDPARALGDLTGI
5v3j.2 PHKCKECGKGFISDSHLLRHQSVHTGETPYKCKECGKGFRRGSELARHQRAHSGDKPYKCKEC-------GKSFTCTTEL
target KKHYYRKHGEKKWKCDKCSKRYAVQSDWKAHSKTC-GTKEYRCD-CGTIFSRRDSYITHRAFCDALIQESARNPTVSFTA
5v3j.2 FRHQKVHTGDRPHKCKECGKAFIRRSELTHHERSHSGEKPYECKECGKTFGRGSELSRHQKIHTGE--------------
target MAAGGGGGARHGFYGGASSALSHNHFGNNPNSGFTPLAAAGYNLNRSSSDKFEDFVPQATNPNPGPTNFLMQCSPNQGLL
5v3j.2 --------------------------------------------------------------------------------
target AQNNQSLMNHHGLISLGDNNNNNHNFFNLAYFQDTKNSDQTGVPSLFTNGADNNGPSALLRGLTSSSSSSVVVNDFGDCD
5v3j.2 --------------------------------------------------------------------------------
target HGNLQGLMNSLAATTDQQGRSPSLFDLHFANNLSMGGSDRLTLDFLGVNGGIVSTVNGRGGRSGGPPLDAEMKFSHPNHP
5v3j.2 --------------------------------------------------------------------------------
target YGKA
5v3j.2 ----
	5v3g.1.C	PR domain zinc finger protein 9	0.13	0	24.39	0.26	80-209	X-ray	2.42	monomer	13 x ZN	HHblits	0.34
		PRDM9-allele-C ZnF8-13
target MSSSYNTIALSSTPTFLLSSAAAGPGPNNFNRQEAAMTMVQQQPTSSVAPPPKKRRNQPGNPNPDAEVIALSPKTIMATN
5v3g.1 -------------------------------------------------------------------------------K
target RFLCEVCNKGFQREQNLQLHRRGHNLPWKLKQKS---------------NKEVRRKVYLCPEPSCVHHDPARALGDLTGI
5v3g.1 PYVCRECGRGFRDKSHLLSHQRTHTGEKPYVCRECGRGFRDKSNLLSHQRTHTGEKPYVCREC-------GRGFSWQSVL
target KKHYYRKHGEKKWKCDKCSKRYAVQSDWKAHSKTC-GTKEYRCD-CGTIFSRRDSYITHRAFCDALIQESARNPTVSFTA
5v3g.1 LRHQRTHTGEKPYVCRECGRGFRDKSNLLSHQRTHTGEKPYVCRECGRGFRNKSHLLRHQRTHTGE--------------
target MAAGGGGGARHGFYGGASSALSHNHFGNNPNSGFTPLAAAGYNLNRSSSDKFEDFVPQATNPNPGPTNFLMQCSPNQGLL
5v3g.1 --------------------------------------------------------------------------------
target AQNNQSLMNHHGLISLGDNNNNNHNFFNLAYFQDTKNSDQTGVPSLFTNGADNNGPSALLRGLTSSSSSSVVVNDFGDCD
5v3g.1 --------------------------------------------------------------------------------
target HGNLQGLMNSLAATTDQQGRSPSLFDLHFANNLSMGGSDRLTLDFLGVNGGIVSTVNGRGGRSGGPPLDAEMKFSHPNHP
5v3g.1 --------------------------------------------------------------------------------
target YGKA
5v3g.1 ----
	5v3g.1.F	PR domain zinc finger protein 9	0.13	0	24.39	0.26	80-209	X-ray	2.42	monomer	13 x ZN	HHblits	0.34
		PRDM9-allele-C ZnF8-13
target MSSSYNTIALSSTPTFLLSSAAAGPGPNNFNRQEAAMTMVQQQPTSSVAPPPKKRRNQPGNPNPDAEVIALSPKTIMATN
5v3g.1 -------------------------------------------------------------------------------K
target RFLCEVCNKGFQREQNLQLHRRGHNLPWKLKQKS---------------NKEVRRKVYLCPEPSCVHHDPARALGDLTGI
5v3g.1 PYVCRECGRGFRDKSHLLSHQRTHTGEKPYVCRECGRGFRDKSNLLSHQRTHTGEKPYVCREC-------GRGFSWQSVL
target KKHYYRKHGEKKWKCDKCSKRYAVQSDWKAHSKTC-GTKEYRCD-CGTIFSRRDSYITHRAFCDALIQESARNPTVSFTA
5v3g.1 LRHQRTHTGEKPYVCRECGRGFRDKSNLLSHQRTHTGEKPYVCRECGRGFRNKSHLLRHQRTHTGE--------------
target MAAGGGGGARHGFYGGASSALSHNHFGNNPNSGFTPLAAAGYNLNRSSSDKFEDFVPQATNPNPGPTNFLMQCSPNQGLL
5v3g.1 --------------------------------------------------------------------------------
target AQNNQSLMNHHGLISLGDNNNNNHNFFNLAYFQDTKNSDQTGVPSLFTNGADNNGPSALLRGLTSSSSSSVVVNDFGDCD
5v3g.1 --------------------------------------------------------------------------------
target HGNLQGLMNSLAATTDQQGRSPSLFDLHFANNLSMGGSDRLTLDFLGVNGGIVSTVNGRGGRSGGPPLDAEMKFSHPNHP
5v3g.1 --------------------------------------------------------------------------------
target YGKA
5v3g.1 ----
	6wmi.1.A	Zinc finger protein 410	0.13	0	22.58	0.27	80-208	X-ray	2.75	monomer	5 x ZN	HHblits	0.33
		ZNF410 zinc fingers 1-5 with 17 mer blunt DNA Oligonucleotide
target MSSSYNTIALSSTPTFLLSSAAAGPGPNNFNRQEAAMTMVQQQPTSSVAPPPKKRRNQPGNPNPDAEVIALSPKTIMATN
6wmi.1 -------------------------------------------------------------------------------K
target RFLCEV--CNKGFQREQNLQLHRRGHNLPWKLKQKS-----------------NKEVRRKVYLCPEPSCVHHDPARALGD
6wmi.1 KLKCTVEGCDRTFVWPAHFKYHLKTHRNDRSFICPAEGCGKSFYVLQRLKVHMRTHNGEKPFMCHESG-----CGKQFTT
target LTGIKKHYYRKHGEKKWKCDK--CSKRYAVQSDWKAHSKTC-GTKEYRCD-CGTIFSRRDSYITHRAFCDALIQESARNP
6wmi.1 AGNLKNHRRIHTGEKPFLCEAQGCGRSFAEYSSLRKHLVVHSGEKPHQCQVCGKTFSQSGSRNVHMRKHHL---------
target TVSFTAMAAGGGGGARHGFYGGASSALSHNHFGNNPNSGFTPLAAAGYNLNRSSSDKFEDFVPQATNPNPGPTNFLMQCS
6wmi.1 --------------------------------------------------------------------------------
target PNQGLLAQNNQSLMNHHGLISLGDNNNNNHNFFNLAYFQDTKNSDQTGVPSLFTNGADNNGPSALLRGLTSSSSSSVVVN
6wmi.1 --------------------------------------------------------------------------------
target DFGDCDHGNLQGLMNSLAATTDQQGRSPSLFDLHFANNLSMGGSDRLTLDFLGVNGGIVSTVNGRGGRSGGPPLDAEMKF
6wmi.1 --------------------------------------------------------------------------------
target SHPNHPYGKA
6wmi.1 ----------
	6ml3.1.A	Zinc finger and BTB domain-containing protein 24	0.1	0	23.39	0.27	80-210	X-ray	1.68	monomer	4 x ZN	HHblits	0.33
		ZBTB24 Zinc Fingers 4-8 with 19+1mer DNA Oligonucleotide (Sequence 2)
target MSSSYNTIALSSTPTFLLSSAAAGPGPNNFNRQEAAMTMVQQQPTSSVAPPPKKRRNQPGNPNPDAEVIALSPKTIMATN
6ml3.1 -------------------------------------------------------------------------------K
target RFLCEVCNKGFQREQNLQLHRRGHNLPWKLKQK---------------SNKEVRRKVYLCPEPSCVHHDPARALGDLTGI
6ml3.1 SFTCDQCGKYFSQKRQLKSHYRVHTGHSLPECSHCHRKFMDVSQLKKHLRTHTGEKPFTCEIC-------GKSFTAKSSL
target KKHYYRKHGEKKWKCDKCSKRYAVQSDWKAHSKTC-GTKEYRCD-CGTIFSRRDSYITHRAFCDALIQESARNPTVSFTA
6ml3.1 QTHIRIHRGEKPYSCSICGKCFSDSSAKRRHCILHTGKKPFSCPECGLQFARLDNLKAHLKIHSKEK-------------
target MAAGGGGGARHGFYGGASSALSHNHFGNNPNSGFTPLAAAGYNLNRSSSDKFEDFVPQATNPNPGPTNFLMQCSPNQGLL
6ml3.1 --------------------------------------------------------------------------------
target AQNNQSLMNHHGLISLGDNNNNNHNFFNLAYFQDTKNSDQTGVPSLFTNGADNNGPSALLRGLTSSSSSSVVVNDFGDCD
6ml3.1 --------------------------------------------------------------------------------
target HGNLQGLMNSLAATTDQQGRSPSLFDLHFANNLSMGGSDRLTLDFLGVNGGIVSTVNGRGGRSGGPPLDAEMKFSHPNHP
6ml3.1 --------------------------------------------------------------------------------
target YGKA
6ml3.1 ----
	6ml2.1.A	Zinc finger and BTB domain-containing protein 24	0.13	0	23.39	0.27	80-210	X-ray	1.87	monomer	5 x ZN	HHblits	0.33
		ZBTB24 Zinc Fingers 4-8 with 19+1mer DNA Oligonucleotide (Sequence 1)
target MSSSYNTIALSSTPTFLLSSAAAGPGPNNFNRQEAAMTMVQQQPTSSVAPPPKKRRNQPGNPNPDAEVIALSPKTIMATN
6ml2.1 -------------------------------------------------------------------------------K
target RFLCEVCNKGFQREQNLQLHRRGHNLPWKLKQK---------------SNKEVRRKVYLCPEPSCVHHDPARALGDLTGI
6ml2.1 SFTCDQCGKYFSQKRQLKSHYRVHTGHSLPECSHCHRKFMDVSQLKKHLRTHTGEKPFTCEIC-------GKSFTAKSSL
target KKHYYRKHGEKKWKCDKCSKRYAVQSDWKAHSKTC-GTKEYRCD-CGTIFSRRDSYITHRAFCDALIQESARNPTVSFTA
6ml2.1 QTHIRIHRGEKPYSCSICGKCFSDSSAKRRHCILHTGKKPFSCPECGLQFARLDNLKAHLKIHSKEK-------------
target MAAGGGGGARHGFYGGASSALSHNHFGNNPNSGFTPLAAAGYNLNRSSSDKFEDFVPQATNPNPGPTNFLMQCSPNQGLL
6ml2.1 --------------------------------------------------------------------------------
target AQNNQSLMNHHGLISLGDNNNNNHNFFNLAYFQDTKNSDQTGVPSLFTNGADNNGPSALLRGLTSSSSSSVVVNDFGDCD
6ml2.1 --------------------------------------------------------------------------------
target HGNLQGLMNSLAATTDQQGRSPSLFDLHFANNLSMGGSDRLTLDFLGVNGGIVSTVNGRGGRSGGPPLDAEMKFSHPNHP
6ml2.1 --------------------------------------------------------------------------------
target YGKA
6ml2.1 ----
	5und.1.A	Transcriptional repressor CTCF	0.09		17.32	0.27	75-208	X-ray	2.55	monomer	6 x ZN	HHblits	0.3
		Crystal Structure of CTCF(ZnF 4-10) With 28-mer DNA
target MSSSYNTIALSSTPTFLLSSAAAGPGPNNFNRQEAAMTMVQQQPTSSVAPPPKKRRNQPGNPNPDAEVIALSPKTIMATN
5und.1 --------------------------------------------------------------------------THSGEK
target RFLCEVCNKGFQREQNLQLHRRGHNLPWK--LKQ---------------KS--NKEVRRKVYLCPEPSCVHHDPARALGD
5und.1 PYECYICHARFTQSGTMKMHILQKHTENVAKFHCPHCDTVIARKSDLGVHLRKQHSYIEQGKKCRYC-------DAVFHE
target LTGIKKHYYRKHGEKKWKCDKCSKRYAVQSDWKAHSKTC-GTKEYRCD-CGTIFSRRDSYITHRAFCDALIQESARNPTV
5und.1 RYALIQHQKSHKNEKRFKCDQCDYACRQERHMIMHKRTHTGEKPYACSHCDKTFRQKQLLDMHFKRYHD-----------
target SFTAMAAGGGGGARHGFYGGASSALSHNHFGNNPNSGFTPLAAAGYNLNRSSSDKFEDFVPQATNPNPGPTNFLMQCSPN
5und.1 --------------------------------------------------------------------------------
target QGLLAQNNQSLMNHHGLISLGDNNNNNHNFFNLAYFQDTKNSDQTGVPSLFTNGADNNGPSALLRGLTSSSSSSVVVNDF
5und.1 --------------------------------------------------------------------------------
target GDCDHGNLQGLMNSLAATTDQQGRSPSLFDLHFANNLSMGGSDRLTLDFLGVNGGIVSTVNGRGGRSGGPPLDAEMKFSH
5und.1 --------------------------------------------------------------------------------
target PNHPYGKA
5und.1 --------
	5und.2.A	Transcriptional repressor CTCF	0.06		17.32	0.27	75-208	X-ray	2.55	monomer	5 x ZN	HHblits	0.3
		Crystal Structure of CTCF(ZnF 4-10) With 28-mer DNA
target MSSSYNTIALSSTPTFLLSSAAAGPGPNNFNRQEAAMTMVQQQPTSSVAPPPKKRRNQPGNPNPDAEVIALSPKTIMATN
5und.2 --------------------------------------------------------------------------THSGEK
target RFLCEVCNKGFQREQNLQLHRRGHNLPWK--LKQ---------------KS--NKEVRRKVYLCPEPSCVHHDPARALGD
5und.2 PYECYICHARFTQSGTMKMHILQKHTENVAKFHCPHCDTVIARKSDLGVHLRKQHSYIEQGKKCRYC-------DAVFHE
target LTGIKKHYYRKHGEKKWKCDKCSKRYAVQSDWKAHSKTC-GTKEYRCD-CGTIFSRRDSYITHRAFCDALIQESARNPTV
5und.2 RYALIQHQKSHKNEKRFKCDQCDYACRQERHMIMHKRTHTGEKPYACSHCDKTFRQKQLLDMHFKRYHD-----------
target SFTAMAAGGGGGARHGFYGGASSALSHNHFGNNPNSGFTPLAAAGYNLNRSSSDKFEDFVPQATNPNPGPTNFLMQCSPN
5und.2 --------------------------------------------------------------------------------
target QGLLAQNNQSLMNHHGLISLGDNNNNNHNFFNLAYFQDTKNSDQTGVPSLFTNGADNNGPSALLRGLTSSSSSSVVVNDF
5und.2 --------------------------------------------------------------------------------
target GDCDHGNLQGLMNSLAATTDQQGRSPSLFDLHFANNLSMGGSDRLTLDFLGVNGGIVSTVNGRGGRSGGPPLDAEMKFSH
5und.2 --------------------------------------------------------------------------------
target PNHPYGKA
5und.2 --------
	5yef.1.A	Transcriptional repressor CTCF	0.11	0	22.13	0.26	78-206	X-ray	2.81	monomer	6 x ZN	HHblits	0.31
		Crystal structure of CTCF ZFs2-8-Hs5-1aE
target MSSSYNTIALSSTPTFLLSSAAAGPGPNNFNRQEAAMTMVQQQPTSSVAPPPKKRRNQPGNPNPDAEVIALSPKTIMATN
5yef.1 -----------------------------------------------------------------------------HEK
target RFLCEVCNKGFQREQNLQLHRRGHNLPWKLKQK---------------SNKEVRRKVYLCPEPSCVHHDPARALGDLTGI
5yef.1 PFKCSMCDYASVEVSKLKRHIRSHTGERPFQCSLCSYASRDTYKLKRHMRTHSGEKPYECYIC-------HARFTQSGTM
target KKHYYRKHG--EKKWKCDKCSKRYAVQSDWKAHSKTC-G--TKEYRCD-CGTIFSRRDSYITHRAFCDALIQESARNPTV
5yef.1 KMHILQKHTENVAKFHCPHCDTVIARKSDLGVHLRKQHSYIEQGKKCRYCDAVFHERYALIQHQKSH-------------
target SFTAMAAGGGGGARHGFYGGASSALSHNHFGNNPNSGFTPLAAAGYNLNRSSSDKFEDFVPQATNPNPGPTNFLMQCSPN
5yef.1 --------------------------------------------------------------------------------
target QGLLAQNNQSLMNHHGLISLGDNNNNNHNFFNLAYFQDTKNSDQTGVPSLFTNGADNNGPSALLRGLTSSSSSSVVVNDF
5yef.1 --------------------------------------------------------------------------------
target GDCDHGNLQGLMNSLAATTDQQGRSPSLFDLHFANNLSMGGSDRLTLDFLGVNGGIVSTVNGRGGRSGGPPLDAEMKFSH
5yef.1 --------------------------------------------------------------------------------
target PNHPYGKA
5yef.1 --------
	5yef.2.A	Transcriptional repressor CTCF	0.12	0	22.13	0.26	78-206	X-ray	2.81	monomer	6 x ZN	HHblits	0.31
		Crystal structure of CTCF ZFs2-8-Hs5-1aE
target MSSSYNTIALSSTPTFLLSSAAAGPGPNNFNRQEAAMTMVQQQPTSSVAPPPKKRRNQPGNPNPDAEVIALSPKTIMATN
5yef.2 -----------------------------------------------------------------------------HEK
target RFLCEVCNKGFQREQNLQLHRRGHNLPWKLKQK---------------SNKEVRRKVYLCPEPSCVHHDPARALGDLTGI
5yef.2 PFKCSMCDYASVEVSKLKRHIRSHTGERPFQCSLCSYASRDTYKLKRHMRTHSGEKPYECYIC-------HARFTQSGTM
target KKHYYRKHG--EKKWKCDKCSKRYAVQSDWKAHSKTC-G--TKEYRCD-CGTIFSRRDSYITHRAFCDALIQESARNPTV
5yef.2 KMHILQKHTENVAKFHCPHCDTVIARKSDLGVHLRKQHSYIEQGKKCRYCDAVFHERYALIQHQKSH-------------
target SFTAMAAGGGGGARHGFYGGASSALSHNHFGNNPNSGFTPLAAAGYNLNRSSSDKFEDFVPQATNPNPGPTNFLMQCSPN
5yef.2 --------------------------------------------------------------------------------
target QGLLAQNNQSLMNHHGLISLGDNNNNNHNFFNLAYFQDTKNSDQTGVPSLFTNGADNNGPSALLRGLTSSSSSSVVVNDF
5yef.2 --------------------------------------------------------------------------------
target GDCDHGNLQGLMNSLAATTDQQGRSPSLFDLHFANNLSMGGSDRLTLDFLGVNGGIVSTVNGRGGRSGGPPLDAEMKFSH
5yef.2 --------------------------------------------------------------------------------
target PNHPYGKA
5yef.2 --------
	2rpc.1.A	Zinc finger protein ZIC 3	0.09		19.35	0.27	76-210	NMR	0	monomer	4 x ZN	HHblits	0.3
		Solution structure of the tandem zf-C2H2 domains from the human zinc finger protein ZIC 3
target MSSSYNTIALSSTPTFLLSSAAAGPGPNNFNRQEAAMTMVQQQPTSSVAPPPKKRRNQPGNPNPDAEVIALSPKTIMATN
2rpc.1 ---------------------------------------------------------------------------DEAQL
target RFLCEVCNKGFQREQNLQLHRRGHNLPWKLKQKSNKEVRRKVYLCPEPSCVHHDPARALGDLTGIKKHYYRKHGEKKWKC
2rpc.1 SRPKKSCDRTFSTMHELVTHVTMEHVGGPEQ----NNHVCYWEECPRE-------GKSFKAKYKLVNHIRVHTGEKPFPC
target DK--CSKRYAVQSDWKAHSKTC-GTKEYRCD---CGTIFSRRDSYITHRAFCDALIQESARNPTVSFTAMAAGGGGGARH
2rpc.1 PFPGCGKIFARSENLKIHKRTHTGEKPFKCEFEGCDRRFANSSDRKKHMHVHTSDK------------------------
target GFYGGASSALSHNHFGNNPNSGFTPLAAAGYNLNRSSSDKFEDFVPQATNPNPGPTNFLMQCSPNQGLLAQNNQSLMNHH
2rpc.1 --------------------------------------------------------------------------------
target GLISLGDNNNNNHNFFNLAYFQDTKNSDQTGVPSLFTNGADNNGPSALLRGLTSSSSSSVVVNDFGDCDHGNLQGLMNSL
2rpc.1 --------------------------------------------------------------------------------
target AATTDQQGRSPSLFDLHFANNLSMGGSDRLTLDFLGVNGGIVSTVNGRGGRSGGPPLDAEMKFSHPNHPYGKA
2rpc.1 -------------------------------------------------------------------------
✓	6blw.1.A	Wilms tumor protein	0.11	0	29.2	0.24	78-208	X-ray	1.83	monomer	4 x ZN	HHblits	0.37
		Zinc finger Domain of WT1(+KTS form) with M342R Mutation and 17+1mer Oligonucleotide with Triplet GGT
target MSSSYNTIALSSTPTFLLSSAAAGPGPNNFNRQEAAMTMVQQQPTSSVAPPPKKRRNQPGNPNPDAEVIALSPKTIMATN
6blw.1 -----------------------------------------------------------------------------EKR
target RFLCEV--CNKGFQREQNLQLHRRGHNLPWKLKQKSNKEVRRKVYLCPEPSCVHHDPARALGDLTGIKKHYYRKHGEKKW
6blw.1 PFMCAYPGCNKRYFKLSHLQRHSRKHT-------------GEKPYQCDFKDC-----ERRFSRSDQLKRHQRRHTGVKPF
target KCDKCSKRYAVQSDWKAHSKTC-G---TKEYRC--D-CGTIFSRRDSYITHRAFCDALIQESARNPTVSFTAMAAGGGGG
6blw.1 QCKTCQRKFSRSDHLKTHTRTHTGKTSEKPFSCRWPSCQKKFARSDELVRHHNMHQR-----------------------
target ARHGFYGGASSALSHNHFGNNPNSGFTPLAAAGYNLNRSSSDKFEDFVPQATNPNPGPTNFLMQCSPNQGLLAQNNQSLM
6blw.1 --------------------------------------------------------------------------------
target NHHGLISLGDNNNNNHNFFNLAYFQDTKNSDQTGVPSLFTNGADNNGPSALLRGLTSSSSSSVVVNDFGDCDHGNLQGLM
6blw.1 --------------------------------------------------------------------------------
target NSLAATTDQQGRSPSLFDLHFANNLSMGGSDRLTLDFLGVNGGIVSTVNGRGGRSGGPPLDAEMKFSHPNHPYGKA
6blw.1 ----------------------------------------------------------------------------
	5yeg.2.A	Transcriptional repressor CTCF	0.12	0	23.33	0.26	80-206	X-ray	2	monomer	5 x ZN	HHblits	0.32
		Crystal structure of CTCF ZFs4-8-Hs5-1a complex
target MSSSYNTIALSSTPTFLLSSAAAGPGPNNFNRQEAAMTMVQQQPTSSVAPPPKKRRNQPGNPNPDAEVIALSPKTIMATN
5yeg.2 -------------------------------------------------------------------------------K
target RFLCEVCNKGFQREQNLQLHRRGHNLPWKLKQKS---------------NKEVRRKVYLCPEPSCVHHDPARALGDLTGI
5yeg.2 PFKCSMCDYASVEVSKLKRHIRSHTGERPFQCSLCSYASRDTYKLKRHMRTHSGEKPYECYIC-------HARFTQSGTM
target KKHYYRKHGEK--KWKCDKCSKRYAVQSDWKAHSKTC-G--TKEYRCD-CGTIFSRRDSYITHRAFCDALIQESARNPTV
5yeg.2 KMHILQKHTENVAKFHCPHCDTVIARKSDLGVHLRKQHSYIEQGKKCRYCDAVFHERYALIQHQKSH-------------
target SFTAMAAGGGGGARHGFYGGASSALSHNHFGNNPNSGFTPLAAAGYNLNRSSSDKFEDFVPQATNPNPGPTNFLMQCSPN
5yeg.2 --------------------------------------------------------------------------------
target QGLLAQNNQSLMNHHGLISLGDNNNNNHNFFNLAYFQDTKNSDQTGVPSLFTNGADNNGPSALLRGLTSSSSSSVVVNDF
5yeg.2 --------------------------------------------------------------------------------
target GDCDHGNLQGLMNSLAATTDQQGRSPSLFDLHFANNLSMGGSDRLTLDFLGVNGGIVSTVNGRGGRSGGPPLDAEMKFSH
5yeg.2 --------------------------------------------------------------------------------
target PNHPYGKA
5yeg.2 --------
	5yeh.1.A	Transcriptional repressor CTCF	0.12	0	23.33	0.26	80-206	X-ray	2.33	monomer	5 x ZN	HHblits	0.32
		Crystal structure of CTCF ZFs4-8-eCBS
target MSSSYNTIALSSTPTFLLSSAAAGPGPNNFNRQEAAMTMVQQQPTSSVAPPPKKRRNQPGNPNPDAEVIALSPKTIMATN
5yeh.1 -------------------------------------------------------------------------------K
target RFLCEVCNKGFQREQNLQLHRRGHNLPWKLKQKS---------------NKEVRRKVYLCPEPSCVHHDPARALGDLTGI
5yeh.1 PFKCSMCDYASVEVSKLKRHIRSHTGERPFQCSLCSYASRDTYKLKRHMRTHSGEKPYECYIC-------HARFTQSGTM
target KKHYYRKHGE--KKWKCDKCSKRYAVQSDWKAHSKTC-G--TKEYRCD-CGTIFSRRDSYITHRAFCDALIQESARNPTV
5yeh.1 KMHILQKHTENVAKFHCPHCDTVIARKSDLGVHLRKQHSYIEQGKKCRYCDAVFHERYALIQHQKSH-------------
target SFTAMAAGGGGGARHGFYGGASSALSHNHFGNNPNSGFTPLAAAGYNLNRSSSDKFEDFVPQATNPNPGPTNFLMQCSPN
5yeh.1 --------------------------------------------------------------------------------
target QGLLAQNNQSLMNHHGLISLGDNNNNNHNFFNLAYFQDTKNSDQTGVPSLFTNGADNNGPSALLRGLTSSSSSSVVVNDF
5yeh.1 --------------------------------------------------------------------------------
target GDCDHGNLQGLMNSLAATTDQQGRSPSLFDLHFANNLSMGGSDRLTLDFLGVNGGIVSTVNGRGGRSGGPPLDAEMKFSH
5yeh.1 --------------------------------------------------------------------------------
target PNHPYGKA
5yeh.1 --------
	5yeh.2.A	Transcriptional repressor CTCF	0.12	0	23.33	0.26	80-206	X-ray	2.33	monomer	5 x ZN	HHblits	0.32
		Crystal structure of CTCF ZFs4-8-eCBS
target MSSSYNTIALSSTPTFLLSSAAAGPGPNNFNRQEAAMTMVQQQPTSSVAPPPKKRRNQPGNPNPDAEVIALSPKTIMATN
5yeh.2 -------------------------------------------------------------------------------K
target RFLCEVCNKGFQREQNLQLHRRGHNLPWKLKQKS---------------NKEVRRKVYLCPEPSCVHHDPARALGDLTGI
5yeh.2 PFKCSMCDYASVEVSKLKRHIRSHTGERPFQCSLCSYASRDTYKLKRHMRTHSGEKPYECYIC-------HARFTQSGTM
target KKHYYRKHGE--KKWKCDKCSKRYAVQSDWKAHSKTC-G--TKEYRCD-CGTIFSRRDSYITHRAFCDALIQESARNPTV
5yeh.2 KMHILQKHTENVAKFHCPHCDTVIARKSDLGVHLRKQHSYIEQGKKCRYCDAVFHERYALIQHQKSH-------------
target SFTAMAAGGGGGARHGFYGGASSALSHNHFGNNPNSGFTPLAAAGYNLNRSSSDKFEDFVPQATNPNPGPTNFLMQCSPN
5yeh.2 --------------------------------------------------------------------------------
target QGLLAQNNQSLMNHHGLISLGDNNNNNHNFFNLAYFQDTKNSDQTGVPSLFTNGADNNGPSALLRGLTSSSSSSVVVNDF
5yeh.2 --------------------------------------------------------------------------------
target GDCDHGNLQGLMNSLAATTDQQGRSPSLFDLHFANNLSMGGSDRLTLDFLGVNGGIVSTVNGRGGRSGGPPLDAEMKFSH
5yeh.2 --------------------------------------------------------------------------------
target PNHPYGKA
5yeh.2 --------
	5yeg.1.A	Transcriptional repressor CTCF	0.13	0	23.33	0.26	80-206	X-ray	2	monomer	5 x ZN	HHblits	0.32
		Crystal structure of CTCF ZFs4-8-Hs5-1a complex
target MSSSYNTIALSSTPTFLLSSAAAGPGPNNFNRQEAAMTMVQQQPTSSVAPPPKKRRNQPGNPNPDAEVIALSPKTIMATN
5yeg.1 -------------------------------------------------------------------------------K
target RFLCEVCNKGFQREQNLQLHRRGHNLPWKLKQKS---------------NKEVRRKVYLCPEPSCVHHDPARALGDLTGI
5yeg.1 PFKCSMCDYASVEVSKLKRHIRSHTGERPFQCSLCSYASRDTYKLKRHMRTHSGEKPYECYIC-------HARFTQSGTM
target KKHYYRKHGE--KKWKCDKCSKRYAVQSDWKAHSKTC-G--TKEYRCD-CGTIFSRRDSYITHRAFCDALIQESARNPTV
5yeg.1 KMHILQKHTENVAKFHCPHCDTVIARKSDLGVHLRKQHSYIEQGKKCRYCDAVFHERYALIQHQKSH-------------
target SFTAMAAGGGGGARHGFYGGASSALSHNHFGNNPNSGFTPLAAAGYNLNRSSSDKFEDFVPQATNPNPGPTNFLMQCSPN
5yeg.1 --------------------------------------------------------------------------------
target QGLLAQNNQSLMNHHGLISLGDNNNNNHNFFNLAYFQDTKNSDQTGVPSLFTNGADNNGPSALLRGLTSSSSSSVVVNDF
5yeg.1 --------------------------------------------------------------------------------
target GDCDHGNLQGLMNSLAATTDQQGRSPSLFDLHFANNLSMGGSDRLTLDFLGVNGGIVSTVNGRGGRSGGPPLDAEMKFSH
5yeg.1 --------------------------------------------------------------------------------
target PNHPYGKA
5yeg.1 --------
	6b0p.1.A	Wilms tumor protein	0.13	0	29.73	0.24	80-208	X-ray	2.08	monomer	4 x ZN	HHblits	0.37
		Zinc finger Domain of WT1(-KTS form) with 12+1mer Oligonucleotide with 3' Triplet GGT
target MSSSYNTIALSSTPTFLLSSAAAGPGPNNFNRQEAAMTMVQQQPTSSVAPPPKKRRNQPGNPNPDAEVIALSPKTIMATN
6b0p.1 -------------------------------------------------------------------------------R
target RFLCEV--CNKGFQREQNLQLHRRGHNLPWKLKQKSNKEVRRKVYLCPEPSCVHHDPARALGDLTGIKKHYYRKHGEKKW
6b0p.1 PFMCAYPGCNKRYFKLSHLQMHSRKHTG-------------EKPYQCDFKDC-----ERRFSRSDQLKRHQRRHTGVKPF
target KCDKCSKRYAVQSDWKAHSKTC-GTKEYRC--D-CGTIFSRRDSYITHRAFCDALIQESARNPTVSFTAMAAGGGGGARH
6b0p.1 QCKTCQRKFSRSDHLKTHTRTHTGEKPFSCRWPSCQKKFARSDELVRHHNMHQR--------------------------
target GFYGGASSALSHNHFGNNPNSGFTPLAAAGYNLNRSSSDKFEDFVPQATNPNPGPTNFLMQCSPNQGLLAQNNQSLMNHH
6b0p.1 --------------------------------------------------------------------------------
target GLISLGDNNNNNHNFFNLAYFQDTKNSDQTGVPSLFTNGADNNGPSALLRGLTSSSSSSVVVNDFGDCDHGNLQGLMNSL
6b0p.1 --------------------------------------------------------------------------------
target AATTDQQGRSPSLFDLHFANNLSMGGSDRLTLDFLGVNGGIVSTVNGRGGRSGGPPLDAEMKFSHPNHPYGKA
6b0p.1 -------------------------------------------------------------------------
	6b0p.2.A	Wilms tumor protein	0.13	0	29.73	0.24	80-208	X-ray	2.08	monomer	4 x ZN	HHblits	0.37
		Zinc finger Domain of WT1(-KTS form) with 12+1mer Oligonucleotide with 3' Triplet GGT
target MSSSYNTIALSSTPTFLLSSAAAGPGPNNFNRQEAAMTMVQQQPTSSVAPPPKKRRNQPGNPNPDAEVIALSPKTIMATN
6b0p.2 -------------------------------------------------------------------------------R
target RFLCEV--CNKGFQREQNLQLHRRGHNLPWKLKQKSNKEVRRKVYLCPEPSCVHHDPARALGDLTGIKKHYYRKHGEKKW
6b0p.2 PFMCAYPGCNKRYFKLSHLQMHSRKHTG-------------EKPYQCDFKDC-----ERRFSRSDQLKRHQRRHTGVKPF
target KCDKCSKRYAVQSDWKAHSKTC-GTKEYRC--D-CGTIFSRRDSYITHRAFCDALIQESARNPTVSFTAMAAGGGGGARH
6b0p.2 QCKTCQRKFSRSDHLKTHTRTHTGEKPFSCRWPSCQKKFARSDELVRHHNMHQR--------------------------
target GFYGGASSALSHNHFGNNPNSGFTPLAAAGYNLNRSSSDKFEDFVPQATNPNPGPTNFLMQCSPNQGLLAQNNQSLMNHH
6b0p.2 --------------------------------------------------------------------------------
target GLISLGDNNNNNHNFFNLAYFQDTKNSDQTGVPSLFTNGADNNGPSALLRGLTSSSSSSVVVNDFGDCDHGNLQGLMNSL
6b0p.2 --------------------------------------------------------------------------------
target AATTDQQGRSPSLFDLHFANNLSMGGSDRLTLDFLGVNGGIVSTVNGRGGRSGGPPLDAEMKFSHPNHPYGKA
6b0p.2 -------------------------------------------------------------------------
✓	6b0q.1.A	Wilms tumor protein	0.13	0	29.73	0.24	80-208	X-ray	2.79	monomer	4 x ZN	HHblits	0.37
		Zinc finger Domain of WT1(-KTS form) with 13+1mer Oligonucleotide with 3' Triplet TGT
target MSSSYNTIALSSTPTFLLSSAAAGPGPNNFNRQEAAMTMVQQQPTSSVAPPPKKRRNQPGNPNPDAEVIALSPKTIMATN
6b0q.1 -------------------------------------------------------------------------------R
target RFLCEV--CNKGFQREQNLQLHRRGHNLPWKLKQKSNKEVRRKVYLCPEPSCVHHDPARALGDLTGIKKHYYRKHGEKKW
6b0q.1 PFMCAYPGCNKRYFKLSHLQMHSRKHTG-------------EKPYQCDFKDC-----ERRFSRSDQLKRHQRRHTGVKPF
target KCDKCSKRYAVQSDWKAHSKTC-GTKEYRC--D-CGTIFSRRDSYITHRAFCDALIQESARNPTVSFTAMAAGGGGGARH
6b0q.1 QCKTCQRKFSRSDHLKTHTRTHTGEKPFSCRWPSCQKKFARSDELVRHHNMHQR--------------------------
target GFYGGASSALSHNHFGNNPNSGFTPLAAAGYNLNRSSSDKFEDFVPQATNPNPGPTNFLMQCSPNQGLLAQNNQSLMNHH
6b0q.1 --------------------------------------------------------------------------------
target GLISLGDNNNNNHNFFNLAYFQDTKNSDQTGVPSLFTNGADNNGPSALLRGLTSSSSSSVVVNDFGDCDHGNLQGLMNSL
6b0q.1 --------------------------------------------------------------------------------
target AATTDQQGRSPSLFDLHFANNLSMGGSDRLTLDFLGVNGGIVSTVNGRGGRSGGPPLDAEMKFSHPNHPYGKA
6b0q.1 -------------------------------------------------------------------------
	6b0q.2.A	Wilms tumor protein	0.13	0	29.73	0.24	80-208	X-ray	2.79	monomer	4 x ZN	HHblits	0.37
		Zinc finger Domain of WT1(-KTS form) with 13+1mer Oligonucleotide with 3' Triplet TGT
target MSSSYNTIALSSTPTFLLSSAAAGPGPNNFNRQEAAMTMVQQQPTSSVAPPPKKRRNQPGNPNPDAEVIALSPKTIMATN
6b0q.2 -------------------------------------------------------------------------------R
target RFLCEV--CNKGFQREQNLQLHRRGHNLPWKLKQKSNKEVRRKVYLCPEPSCVHHDPARALGDLTGIKKHYYRKHGEKKW
6b0q.2 PFMCAYPGCNKRYFKLSHLQMHSRKHTG-------------EKPYQCDFKDC-----ERRFSRSDQLKRHQRRHTGVKPF
target KCDKCSKRYAVQSDWKAHSKTC-GTKEYRC--D-CGTIFSRRDSYITHRAFCDALIQESARNPTVSFTAMAAGGGGGARH
6b0q.2 QCKTCQRKFSRSDHLKTHTRTHTGEKPFSCRWPSCQKKFARSDELVRHHNMHQR--------------------------
target GFYGGASSALSHNHFGNNPNSGFTPLAAAGYNLNRSSSDKFEDFVPQATNPNPGPTNFLMQCSPNQGLLAQNNQSLMNHH
6b0q.2 --------------------------------------------------------------------------------
target GLISLGDNNNNNHNFFNLAYFQDTKNSDQTGVPSLFTNGADNNGPSALLRGLTSSSSSSVVVNDFGDCDHGNLQGLMNSL
6b0q.2 --------------------------------------------------------------------------------
target AATTDQQGRSPSLFDLHFANNLSMGGSDRLTLDFLGVNGGIVSTVNGRGGRSGGPPLDAEMKFSHPNHPYGKA
6b0q.2 -------------------------------------------------------------------------
	6b0o.1.A	Wilms tumor protein	0.11	0	29.73	0.24	80-208	X-ray	1.55	monomer	4 x ZN	HHblits	0.37
		Zinc finger Domain of WT1(-KTS form) with 12+1mer Oligonucleotide with 3' Triplet TGT
target MSSSYNTIALSSTPTFLLSSAAAGPGPNNFNRQEAAMTMVQQQPTSSVAPPPKKRRNQPGNPNPDAEVIALSPKTIMATN
6b0o.1 -------------------------------------------------------------------------------R
target RFLCEV--CNKGFQREQNLQLHRRGHNLPWKLKQKSNKEVRRKVYLCPEPSCVHHDPARALGDLTGIKKHYYRKHGEKKW
6b0o.1 PFMCAYPGCNKRYFKLSHLQMHSRKHTG-------------EKPYQCDFKDC-----ERRFSRSDQLKRHQRRHTGVKPF
target KCDKCSKRYAVQSDWKAHSKTC-GTKEYRC--D-CGTIFSRRDSYITHRAFCDALIQESARNPTVSFTAMAAGGGGGARH
6b0o.1 QCKTCQRKFSRSDHLKTHTRTHTGEKPFSCRWPSCQKKFARSDELVRHHNMHQR--------------------------
target GFYGGASSALSHNHFGNNPNSGFTPLAAAGYNLNRSSSDKFEDFVPQATNPNPGPTNFLMQCSPNQGLLAQNNQSLMNHH
6b0o.1 --------------------------------------------------------------------------------
target GLISLGDNNNNNHNFFNLAYFQDTKNSDQTGVPSLFTNGADNNGPSALLRGLTSSSSSSVVVNDFGDCDHGNLQGLMNSL
6b0o.1 --------------------------------------------------------------------------------
target AATTDQQGRSPSLFDLHFANNLSMGGSDRLTLDFLGVNGGIVSTVNGRGGRSGGPPLDAEMKFSHPNHPYGKA
6b0o.1 -------------------------------------------------------------------------
✓	6b0o.2.A	Wilms tumor protein	0.13	0	29.73	0.24	80-208	X-ray	1.55	monomer	4 x ZN	HHblits	0.37
		Zinc finger Domain of WT1(-KTS form) with 12+1mer Oligonucleotide with 3' Triplet TGT
target MSSSYNTIALSSTPTFLLSSAAAGPGPNNFNRQEAAMTMVQQQPTSSVAPPPKKRRNQPGNPNPDAEVIALSPKTIMATN
6b0o.2 -------------------------------------------------------------------------------R
target RFLCEV--CNKGFQREQNLQLHRRGHNLPWKLKQKSNKEVRRKVYLCPEPSCVHHDPARALGDLTGIKKHYYRKHGEKKW
6b0o.2 PFMCAYPGCNKRYFKLSHLQMHSRKHTG-------------EKPYQCDFKDC-----ERRFSRSDQLKRHQRRHTGVKPF
target KCDKCSKRYAVQSDWKAHSKTC-GTKEYRC--D-CGTIFSRRDSYITHRAFCDALIQESARNPTVSFTAMAAGGGGGARH
6b0o.2 QCKTCQRKFSRSDHLKTHTRTHTGEKPFSCRWPSCQKKFARSDELVRHHNMHQR--------------------------
target GFYGGASSALSHNHFGNNPNSGFTPLAAAGYNLNRSSSDKFEDFVPQATNPNPGPTNFLMQCSPNQGLLAQNNQSLMNHH
6b0o.2 --------------------------------------------------------------------------------
target GLISLGDNNNNNHNFFNLAYFQDTKNSDQTGVPSLFTNGADNNGPSALLRGLTSSSSSSVVVNDFGDCDHGNLQGLMNSL
6b0o.2 --------------------------------------------------------------------------------
target AATTDQQGRSPSLFDLHFANNLSMGGSDRLTLDFLGVNGGIVSTVNGRGGRSGGPPLDAEMKFSHPNHPYGKA
6b0o.2 -------------------------------------------------------------------------
	2prt.1.C	Wilms tumor 1	0.12	0	29.73	0.24	78-206	X-ray	3.15	monomer	4 x ZN	HHblits	0.37
		Structure of the Wilms Tumor Suppressor Protein Zinc Finger Domain Bound to DNA
target MSSSYNTIALSSTPTFLLSSAAAGPGPNNFNRQEAAMTMVQQQPTSSVAPPPKKRRNQPGNPNPDAEVIALSPKTIMATN
2prt.1 -----------------------------------------------------------------------------EKR
target RFLCEV--CNKGFQREQNLQLHRRGHNLPWKLKQKSNKEVRRKVYLCPEPSCVHHDPARALGDLTGIKKHYYRKHGEKKW
2prt.1 PFMCAYPGCNKRYFKLSHLQMHSRKHTG-------------EKPYQCDFKDC-----ERRFSRSDQLKRHQRRHTGVKPF
target KCDKCSKRYAVQSDWKAHSKTC-GTKEYRC--D-CGTIFSRRDSYITHRAFCDALIQESARNPTVSFTAMAAGGGGGARH
2prt.1 QCKTCQRKFSRSDHLKTHTRTHTGEKPFSCRWPSCQKKFARSDELVRHHNMH----------------------------
target GFYGGASSALSHNHFGNNPNSGFTPLAAAGYNLNRSSSDKFEDFVPQATNPNPGPTNFLMQCSPNQGLLAQNNQSLMNHH
2prt.1 --------------------------------------------------------------------------------
target GLISLGDNNNNNHNFFNLAYFQDTKNSDQTGVPSLFTNGADNNGPSALLRGLTSSSSSSVVVNDFGDCDHGNLQGLMNSL
2prt.1 --------------------------------------------------------------------------------
target AATTDQQGRSPSLFDLHFANNLSMGGSDRLTLDFLGVNGGIVSTVNGRGGRSGGPPLDAEMKFSHPNHPYGKA
2prt.1 -------------------------------------------------------------------------
	2jpa.1.C	Wilms tumor 1	0.12		29.73	0.24	78-206	NMR	0	monomer	4 x ZN	HHblits	0.37
		Structure of the Wilms Tumor Suppressor Protein Zinc Finger Domain Bound to DNA
target MSSSYNTIALSSTPTFLLSSAAAGPGPNNFNRQEAAMTMVQQQPTSSVAPPPKKRRNQPGNPNPDAEVIALSPKTIMATN
2jpa.1 -----------------------------------------------------------------------------EKR
target RFLCEV--CNKGFQREQNLQLHRRGHNLPWKLKQKSNKEVRRKVYLCPEPSCVHHDPARALGDLTGIKKHYYRKHGEKKW
2jpa.1 PFMCAYPGCNKRYFKLSHLQMHSRKHTG-------------EKPYQCDFKDC-----ERRFSRSDQLKRHQRRHTGVKPF
target KCDKCSKRYAVQSDWKAHSKTC-GTKEYRC--D-CGTIFSRRDSYITHRAFCDALIQESARNPTVSFTAMAAGGGGGARH
2jpa.1 QCKTCQRKFSRSDHLKTHTRTHTGEKPFSCRWPSCQKKFARSDELVRHHNMH----------------------------
target GFYGGASSALSHNHFGNNPNSGFTPLAAAGYNLNRSSSDKFEDFVPQATNPNPGPTNFLMQCSPNQGLLAQNNQSLMNHH
2jpa.1 --------------------------------------------------------------------------------
target GLISLGDNNNNNHNFFNLAYFQDTKNSDQTGVPSLFTNGADNNGPSALLRGLTSSSSSSVVVNDFGDCDHGNLQGLMNSL
2jpa.1 --------------------------------------------------------------------------------
target AATTDQQGRSPSLFDLHFANNLSMGGSDRLTLDFLGVNGGIVSTVNGRGGRSGGPPLDAEMKFSHPNHPYGKA
2jpa.1 -------------------------------------------------------------------------
	2jp9.1.C	Wilms tumor 1	0.12		29.73	0.24	78-206	NMR	0	monomer	4 x ZN	HHblits	0.37
		Structure of the Wilms Tumor Suppressor Protein Zinc Finger Domain Bound to DNA
target MSSSYNTIALSSTPTFLLSSAAAGPGPNNFNRQEAAMTMVQQQPTSSVAPPPKKRRNQPGNPNPDAEVIALSPKTIMATN
2jp9.1 -----------------------------------------------------------------------------EKR
target RFLCEV--CNKGFQREQNLQLHRRGHNLPWKLKQKSNKEVRRKVYLCPEPSCVHHDPARALGDLTGIKKHYYRKHGEKKW
2jp9.1 PFMCAYPGCNKRYFKLSHLQMHSRKHTG-------------EKPYQCDFKDC-----ERRFSRSDQLKRHQRRHTGVKPF
target KCDKCSKRYAVQSDWKAHSKTC-GTKEYRC--D-CGTIFSRRDSYITHRAFCDALIQESARNPTVSFTAMAAGGGGGARH
2jp9.1 QCKTCQRKFSRSDHLKTHTRTHTGEKPFSCRWPSCQKKFARSDELVRHHNMH----------------------------
target GFYGGASSALSHNHFGNNPNSGFTPLAAAGYNLNRSSSDKFEDFVPQATNPNPGPTNFLMQCSPNQGLLAQNNQSLMNHH
2jp9.1 --------------------------------------------------------------------------------
target GLISLGDNNNNNHNFFNLAYFQDTKNSDQTGVPSLFTNGADNNGPSALLRGLTSSSSSSVVVNDFGDCDHGNLQGLMNSL
2jp9.1 --------------------------------------------------------------------------------
target AATTDQQGRSPSLFDLHFANNLSMGGSDRLTLDFLGVNGGIVSTVNGRGGRSGGPPLDAEMKFSHPNHPYGKA
2jp9.1 -------------------------------------------------------------------------
	6wlh.1.A	Wilms tumor protein	0.12		29.73	0.24	78-206	NMR	0	monomer	4 x ZN	HHblits	0.37
		RNA complex of WT1 zinc finger transcription factor
target MSSSYNTIALSSTPTFLLSSAAAGPGPNNFNRQEAAMTMVQQQPTSSVAPPPKKRRNQPGNPNPDAEVIALSPKTIMATN
6wlh.1 -----------------------------------------------------------------------------EKR
target RFLCEV--CNKGFQREQNLQLHRRGHNLPWKLKQKSNKEVRRKVYLCPEPSCVHHDPARALGDLTGIKKHYYRKHGEKKW
6wlh.1 PFMCAYPGCNKRYFKLSHLQMHSRKHTG-------------EKPYQCDFKDC-----ERRFSRSDQLKRHQRRHTGVKPF
target KCDKCSKRYAVQSDWKAHSKTC-GTKEYRC--D-CGTIFSRRDSYITHRAFCDALIQESARNPTVSFTAMAAGGGGGARH
6wlh.1 QCKTCQRKFSRSDHLKTHTRTHTGEKPFSCRWPSCQKKFARSDELVRHHNMH----------------------------
target GFYGGASSALSHNHFGNNPNSGFTPLAAAGYNLNRSSSDKFEDFVPQATNPNPGPTNFLMQCSPNQGLLAQNNQSLMNHH
6wlh.1 --------------------------------------------------------------------------------
target GLISLGDNNNNNHNFFNLAYFQDTKNSDQTGVPSLFTNGADNNGPSALLRGLTSSSSSSVVVNDFGDCDHGNLQGLMNSL
6wlh.1 --------------------------------------------------------------------------------
target AATTDQQGRSPSLFDLHFANNLSMGGSDRLTLDFLGVNGGIVSTVNGRGGRSGGPPLDAEMKFSHPNHPYGKA
6wlh.1 -------------------------------------------------------------------------
	6b0r.1.A	Wilms tumor protein	0.13		29.73	0.24	80-208	X-ray	1.82	monomer	4 x ZN	HHblits	0.37
		Zinc finger Domain of WT1(-KTS form) with M342R Mutation and 14+1mer Oligonucleotide with 3' Triplet TGG
target MSSSYNTIALSSTPTFLLSSAAAGPGPNNFNRQEAAMTMVQQQPTSSVAPPPKKRRNQPGNPNPDAEVIALSPKTIMATN
6b0r.1 -------------------------------------------------------------------------------R
target RFLCEV--CNKGFQREQNLQLHRRGHNLPWKLKQKSNKEVRRKVYLCPEPSCVHHDPARALGDLTGIKKHYYRKHGEKKW
6b0r.1 PFMCAYPGCNKRYFKLSHLQRHSRKHTG-------------EKPYQCDFKDC-----ERRFSRSDQLKRHQRRHTGVKPF
target KCDKCSKRYAVQSDWKAHSKTC-GTKEYRC--D-CGTIFSRRDSYITHRAFCDALIQESARNPTVSFTAMAAGGGGGARH
6b0r.1 QCKTCQRKFSRSDHLKTHTRTHTGEKPFSCRWPSCQKKFARSDELVRHHNMHQR--------------------------
target GFYGGASSALSHNHFGNNPNSGFTPLAAAGYNLNRSSSDKFEDFVPQATNPNPGPTNFLMQCSPNQGLLAQNNQSLMNHH
6b0r.1 --------------------------------------------------------------------------------
target GLISLGDNNNNNHNFFNLAYFQDTKNSDQTGVPSLFTNGADNNGPSALLRGLTSSSSSSVVVNDFGDCDHGNLQGLMNSL
6b0r.1 --------------------------------------------------------------------------------
target AATTDQQGRSPSLFDLHFANNLSMGGSDRLTLDFLGVNGGIVSTVNGRGGRSGGPPLDAEMKFSHPNHPYGKA
6b0r.1 -------------------------------------------------------------------------
	6b0r.2.A	Wilms tumor protein	0.12		29.73	0.24	80-208	X-ray	1.82	monomer	4 x ZN	HHblits	0.37
		Zinc finger Domain of WT1(-KTS form) with M342R Mutation and 14+1mer Oligonucleotide with 3' Triplet TGG
target MSSSYNTIALSSTPTFLLSSAAAGPGPNNFNRQEAAMTMVQQQPTSSVAPPPKKRRNQPGNPNPDAEVIALSPKTIMATN
6b0r.2 -------------------------------------------------------------------------------R
target RFLCEV--CNKGFQREQNLQLHRRGHNLPWKLKQKSNKEVRRKVYLCPEPSCVHHDPARALGDLTGIKKHYYRKHGEKKW
6b0r.2 PFMCAYPGCNKRYFKLSHLQRHSRKHTG-------------EKPYQCDFKDC-----ERRFSRSDQLKRHQRRHTGVKPF
target KCDKCSKRYAVQSDWKAHSKTC-GTKEYRC--D-CGTIFSRRDSYITHRAFCDALIQESARNPTVSFTAMAAGGGGGARH
6b0r.2 QCKTCQRKFSRSDHLKTHTRTHTGEKPFSCRWPSCQKKFARSDELVRHHNMHQR--------------------------
target GFYGGASSALSHNHFGNNPNSGFTPLAAAGYNLNRSSSDKFEDFVPQATNPNPGPTNFLMQCSPNQGLLAQNNQSLMNHH
6b0r.2 --------------------------------------------------------------------------------
target GLISLGDNNNNNHNFFNLAYFQDTKNSDQTGVPSLFTNGADNNGPSALLRGLTSSSSSSVVVNDFGDCDHGNLQGLMNSL
6b0r.2 --------------------------------------------------------------------------------
target AATTDQQGRSPSLFDLHFANNLSMGGSDRLTLDFLGVNGGIVSTVNGRGGRSGGPPLDAEMKFSHPNHPYGKA
6b0r.2 -------------------------------------------------------------------------
	5v3g.1.C	PR domain zinc finger protein 9	0.12	0	29.36	0.23	79-207	X-ray	2.42	homo-trimer	13 x ZN	HHblits	0.37
		PRDM9-allele-C ZnF8-13
target MSSSYNTIALSSTPTFLLSSAAAGPGPNNFNRQEAAMTMVQQQPTSSVAPPPKKRRNQPGNPNPDAEVIALSPKTIMATN
5v3g.1 ------------------------------------------------------------------------------EK
target RFLCEVCNKGFQREQNLQLHRRGHNLPWKLKQKSNKEVRRKVYLCPEPSCVHHDPARALGDLTGIKKHYYRKHGEKKWKC
5v3g.1 PYVCRECGRGFSNKSHLLRHQRTHT-------------GEKPYVCREC-------GRGFRDKSHLLSHQRTHTGEKPYVC
target DKCSKRYAVQSDWKAHSKTC-GTKEYRCD-CGTIFSRRDSYITHRAFCDALIQESARNPTVSFTAMAAGGGGGARHGFYG
5v3g.1 RECGRGFRDKSNLLSHQRTHTGEKPYVCRECGRGFSWQSVLLRHQRTHT-------------------------------
target GASSALSHNHFGNNPNSGFTPLAAAGYNLNRSSSDKFEDFVPQATNPNPGPTNFLMQCSPNQGLLAQNNQSLMNHHGLIS
5v3g.1 --------------------------------------------------------------------------------
target LGDNNNNNHNFFNLAYFQDTKNSDQTGVPSLFTNGADNNGPSALLRGLTSSSSSSVVVNDFGDCDHGNLQGLMNSLAATT
5v3g.1 --------------------------------------------------------------------------------
target DQQGRSPSLFDLHFANNLSMGGSDRLTLDFLGVNGGIVSTVNGRGGRSGGPPLDAEMKFSHPNHPYGKA
5v3g.1 ---------------------------------------------------------------------
	5v3g.1.F	PR domain zinc finger protein 9	0.12	0	29.36	0.23	79-207	X-ray	2.42	homo-trimer	13 x ZN	HHblits	0.37
		PRDM9-allele-C ZnF8-13
target MSSSYNTIALSSTPTFLLSSAAAGPGPNNFNRQEAAMTMVQQQPTSSVAPPPKKRRNQPGNPNPDAEVIALSPKTIMATN
5v3g.1 ------------------------------------------------------------------------------EK
target RFLCEVCNKGFQREQNLQLHRRGHNLPWKLKQKSNKEVRRKVYLCPEPSCVHHDPARALGDLTGIKKHYYRKHGEKKWKC
5v3g.1 PYVCRECGRGFSNKSHLLRHQRTHT-------------GEKPYVCREC-------GRGFRDKSHLLSHQRTHTGEKPYVC
target DKCSKRYAVQSDWKAHSKTC-GTKEYRCD-CGTIFSRRDSYITHRAFCDALIQESARNPTVSFTAMAAGGGGGARHGFYG
5v3g.1 RECGRGFRDKSNLLSHQRTHTGEKPYVCRECGRGFSWQSVLLRHQRTHT-------------------------------
target GASSALSHNHFGNNPNSGFTPLAAAGYNLNRSSSDKFEDFVPQATNPNPGPTNFLMQCSPNQGLLAQNNQSLMNHHGLIS
5v3g.1 --------------------------------------------------------------------------------
target LGDNNNNNHNFFNLAYFQDTKNSDQTGVPSLFTNGADNNGPSALLRGLTSSSSSSVVVNDFGDCDHGNLQGLMNSLAATT
5v3g.1 --------------------------------------------------------------------------------
target DQQGRSPSLFDLHFANNLSMGGSDRLTLDFLGVNGGIVSTVNGRGGRSGGPPLDAEMKFSHPNHPYGKA
5v3g.1 ---------------------------------------------------------------------
	5v3g.1.G	PR domain zinc finger protein 9	0.05	0	29.36	0.23	79-207	X-ray	2.42	homo-trimer	13 x ZN	HHblits	0.37
		PRDM9-allele-C ZnF8-13
target MSSSYNTIALSSTPTFLLSSAAAGPGPNNFNRQEAAMTMVQQQPTSSVAPPPKKRRNQPGNPNPDAEVIALSPKTIMATN
5v3g.1 ------------------------------------------------------------------------------EK
target RFLCEVCNKGFQREQNLQLHRRGHNLPWKLKQKSNKEVRRKVYLCPEPSCVHHDPARALGDLTGIKKHYYRKHGEKKWKC
5v3g.1 PYVCRECGRGFSNKSHLLRHQRTHT-------------GEKPYVCREC-------GRGFRDKSHLLSHQRTHTGEKPYVC
target DKCSKRYAVQSDWKAHSKTC-GTKEYRCD-CGTIFSRRDSYITHRAFCDALIQESARNPTVSFTAMAAGGGGGARHGFYG
5v3g.1 RECGRGFRDKSNLLSHQRTHTGEKPYVCRECGRGFSWQSVLLRHQRTHT-------------------------------
target GASSALSHNHFGNNPNSGFTPLAAAGYNLNRSSSDKFEDFVPQATNPNPGPTNFLMQCSPNQGLLAQNNQSLMNHHGLIS
5v3g.1 --------------------------------------------------------------------------------
target LGDNNNNNHNFFNLAYFQDTKNSDQTGVPSLFTNGADNNGPSALLRGLTSSSSSSVVVNDFGDCDHGNLQGLMNSLAATT
5v3g.1 --------------------------------------------------------------------------------
target DQQGRSPSLFDLHFANNLSMGGSDRLTLDFLGVNGGIVSTVNGRGGRSGGPPLDAEMKFSHPNHPYGKA
5v3g.1 ---------------------------------------------------------------------
	5wjq.1.C	Zinc finger protein 568	0.12	0	25.23	0.24	79-209	X-ray	2.79	monomer	10 x ZN	HHblits	0.35
		mouseZFP568-ZnF2-11 in complex with DNA
target MSSSYNTIALSSTPTFLLSSAAAGPGPNNFNRQEAAMTMVQQQPTSSVAPPPKKRRNQPGNPNPDAEVIALSPKTIMATN
5wjq.1 ------------------------------------------------------------------------------EK
target RFLCEVCNKGFQREQNLQLHRRGHNLPWKLKQKSNKEVRRKVYLCPEPSCVHHDPARALGDLTGIKKHYYRKHGEKKWKC
5wjq.1 PYKCQECGKAFPSNAQLSLHHRVHT-------------DEKCFECKEC-------GKAFMRPSHLLRHQRIHTGEKPHKC
target DKCSKRYAVQSDWKAHSKTC-GTKEYRCD-CGTIFSRRDSYITHRAFCDALIQESARNPTVSFTAMAAGGGGGARHGFYG
5wjq.1 KECGKAFRYDTQLSLHLLTHAGARRFECKDCDKVYSCASQLALHQMSHTGE-----------------------------
target GASSALSHNHFGNNPNSGFTPLAAAGYNLNRSSSDKFEDFVPQATNPNPGPTNFLMQCSPNQGLLAQNNQSLMNHHGLIS
5wjq.1 --------------------------------------------------------------------------------
target LGDNNNNNHNFFNLAYFQDTKNSDQTGVPSLFTNGADNNGPSALLRGLTSSSSSSVVVNDFGDCDHGNLQGLMNSLAATT
5wjq.1 --------------------------------------------------------------------------------
target DQQGRSPSLFDLHFANNLSMGGSDRLTLDFLGVNGGIVSTVNGRGGRSGGPPLDAEMKFSHPNHPYGKA
5wjq.1 ---------------------------------------------------------------------
	5kkq.1.A	Transcriptional repressor CTCF	0.11	0	23.01	0.24	78-210	X-ray	1.74	monomer	5 x ZN	HHblits	0.33
		Homo sapiens CCCTC-binding factor (CTCF) ZnF3-7 and DNA complex structure
target MSSSYNTIALSSTPTFLLSSAAAGPGPNNFNRQEAAMTMVQQQPTSSVAPPPKKRRNQPGNPNPDAEVIALSPKTIMATN
5kkq.1 -----------------------------------------------------------------------------HEK
target RFLCEVCNKGFQREQNLQLHRRGHNLPWKLKQKSNKEVRRKVYLCPEPSCVHHDPARALGDLTGIKKHYYRKHGEKKWKC
5kkq.1 PFKCSMCDYASVEVSKLKRHIRSHT-------------GERPFQCSLC-------SYASRDTYKLKRHMRTHSGEKPYEC
target DKCSKRYAVQSDWKAHSKTC-GT--KEYRCD-CGTIFSRRDSYITHRAFCDALIQESARNPTVSFTAMAAGGGGGARHGF
5kkq.1 YICHARFTQSGTMKMHILQKHTENVAKFHCPHCDTVIARKSDLGVHLRKQHSYI--------------------------
target YGGASSALSHNHFGNNPNSGFTPLAAAGYNLNRSSSDKFEDFVPQATNPNPGPTNFLMQCSPNQGLLAQNNQSLMNHHGL
5kkq.1 --------------------------------------------------------------------------------
target ISLGDNNNNNHNFFNLAYFQDTKNSDQTGVPSLFTNGADNNGPSALLRGLTSSSSSSVVVNDFGDCDHGNLQGLMNSLAA
5kkq.1 --------------------------------------------------------------------------------
target TTDQQGRSPSLFDLHFANNLSMGGSDRLTLDFLGVNGGIVSTVNGRGGRSGGPPLDAEMKFSHPNHPYGKA
5kkq.1 -----------------------------------------------------------------------
	5kkq.2.A	Transcriptional repressor CTCF	0.11	0	23.01	0.24	78-210	X-ray	1.74	monomer	5 x ZN	HHblits	0.33
		Homo sapiens CCCTC-binding factor (CTCF) ZnF3-7 and DNA complex structure
target MSSSYNTIALSSTPTFLLSSAAAGPGPNNFNRQEAAMTMVQQQPTSSVAPPPKKRRNQPGNPNPDAEVIALSPKTIMATN
5kkq.2 -----------------------------------------------------------------------------HEK
target RFLCEVCNKGFQREQNLQLHRRGHNLPWKLKQKSNKEVRRKVYLCPEPSCVHHDPARALGDLTGIKKHYYRKHGEKKWKC
5kkq.2 PFKCSMCDYASVEVSKLKRHIRSHT-------------GERPFQCSLC-------SYASRDTYKLKRHMRTHSGEKPYEC
target DKCSKRYAVQSDWKAHSKTC-GT--KEYRCD-CGTIFSRRDSYITHRAFCDALIQESARNPTVSFTAMAAGGGGGARHGF
5kkq.2 YICHARFTQSGTMKMHILQKHTENVAKFHCPHCDTVIARKSDLGVHLRKQHSYI--------------------------
target YGGASSALSHNHFGNNPNSGFTPLAAAGYNLNRSSSDKFEDFVPQATNPNPGPTNFLMQCSPNQGLLAQNNQSLMNHHGL
5kkq.2 --------------------------------------------------------------------------------
target ISLGDNNNNNHNFFNLAYFQDTKNSDQTGVPSLFTNGADNNGPSALLRGLTSSSSSSVVVNDFGDCDHGNLQGLMNSLAA
5kkq.2 --------------------------------------------------------------------------------
target TTDQQGRSPSLFDLHFANNLSMGGSDRLTLDFLGVNGGIVSTVNGRGGRSGGPPLDAEMKFSHPNHPYGKA
5kkq.2 -----------------------------------------------------------------------
	5t00.1.A	Transcriptional repressor CTCF	0.12	0	23.01	0.24	78-210	X-ray	2.19	monomer	5 x ZN	HHblits	0.33
		Human CTCF ZnF3-7 and methylated DNA complex
target MSSSYNTIALSSTPTFLLSSAAAGPGPNNFNRQEAAMTMVQQQPTSSVAPPPKKRRNQPGNPNPDAEVIALSPKTIMATN
5t00.1 -----------------------------------------------------------------------------HEK
target RFLCEVCNKGFQREQNLQLHRRGHNLPWKLKQKSNKEVRRKVYLCPEPSCVHHDPARALGDLTGIKKHYYRKHGEKKWKC
5t00.1 PFKCSMCDYASVEVSKLKRHIRSHT-------------GERPFQCSLC-------SYASRDTYKLKRHMRTHSGEKPYEC
target DKCSKRYAVQSDWKAHSKTC-GT--KEYRCD-CGTIFSRRDSYITHRAFCDALIQESARNPTVSFTAMAAGGGGGARHGF
5t00.1 YICHARFTQSGTMKMHILQKHTENVAKFHCPHCDTVIARKSDLGVHLRKQHSYI--------------------------
target YGGASSALSHNHFGNNPNSGFTPLAAAGYNLNRSSSDKFEDFVPQATNPNPGPTNFLMQCSPNQGLLAQNNQSLMNHHGL
5t00.1 --------------------------------------------------------------------------------
target ISLGDNNNNNHNFFNLAYFQDTKNSDQTGVPSLFTNGADNNGPSALLRGLTSSSSSSVVVNDFGDCDHGNLQGLMNSLAA
5t00.1 --------------------------------------------------------------------------------
target TTDQQGRSPSLFDLHFANNLSMGGSDRLTLDFLGVNGGIVSTVNGRGGRSGGPPLDAEMKFSHPNHPYGKA
5t00.1 -----------------------------------------------------------------------
	5t00.2.A	Transcriptional repressor CTCF	0.11	0	23.01	0.24	78-210	X-ray	2.19	monomer	5 x ZN	HHblits	0.33
		Human CTCF ZnF3-7 and methylated DNA complex
target MSSSYNTIALSSTPTFLLSSAAAGPGPNNFNRQEAAMTMVQQQPTSSVAPPPKKRRNQPGNPNPDAEVIALSPKTIMATN
5t00.2 -----------------------------------------------------------------------------HEK
target RFLCEVCNKGFQREQNLQLHRRGHNLPWKLKQKSNKEVRRKVYLCPEPSCVHHDPARALGDLTGIKKHYYRKHGEKKWKC
5t00.2 PFKCSMCDYASVEVSKLKRHIRSHT-------------GERPFQCSLC-------SYASRDTYKLKRHMRTHSGEKPYEC
target DKCSKRYAVQSDWKAHSKTC-GT--KEYRCD-CGTIFSRRDSYITHRAFCDALIQESARNPTVSFTAMAAGGGGGARHGF
5t00.2 YICHARFTQSGTMKMHILQKHTENVAKFHCPHCDTVIARKSDLGVHLRKQHSYI--------------------------
target YGGASSALSHNHFGNNPNSGFTPLAAAGYNLNRSSSDKFEDFVPQATNPNPGPTNFLMQCSPNQGLLAQNNQSLMNHHGL
5t00.2 --------------------------------------------------------------------------------
target ISLGDNNNNNHNFFNLAYFQDTKNSDQTGVPSLFTNGADNNGPSALLRGLTSSSSSSVVVNDFGDCDHGNLQGLMNSLAA
5t00.2 --------------------------------------------------------------------------------
target TTDQQGRSPSLFDLHFANNLSMGGSDRLTLDFLGVNGGIVSTVNGRGGRSGGPPLDAEMKFSHPNHPYGKA
5t00.2 -----------------------------------------------------------------------
	6e93.1.A	Zinc finger and BTB domain-containing protein 38	0.12	0	27.03	0.24	79-209	X-ray	1.75	monomer	4 x ZN	HHblits	0.34
		Crystal Structure of ZBTB38 C-terminal Zinc Fingers 6-9 in complex with methylated DNA
target MSSSYNTIALSSTPTFLLSSAAAGPGPNNFNRQEAAMTMVQQQPTSSVAPPPKKRRNQPGNPNPDAEVIALSPKTIMATN
6e93.1 ------------------------------------------------------------------------------SR
target RFLCEVCNKGFQREQNLQLHRRGHNLPWKLKQKSNKEVRRKVYLCPEPSCVHHDPARALGDLTGIKKHYYRKHGEKKWKC
6e93.1 PYACELCAKQFQSPSTLKMHMRCHTG-------------EKPYQCKTC-------GRCFSVQGNLQKHERIHLGLKEFVC
target DKCSKRYAVQSDWKAHSKTC-GTKEYRCD-CGTIFSRRDSYITHRAFCDALIQESARNPTVSFTAMAAGGGGGARHGFYG
6e93.1 QYCNKAFTLNETLKIHERIHTGEKRYHCQFCFQRFLYLSTKRNHEQRHIRE-----------------------------
target GASSALSHNHFGNNPNSGFTPLAAAGYNLNRSSSDKFEDFVPQATNPNPGPTNFLMQCSPNQGLLAQNNQSLMNHHGLIS
6e93.1 --------------------------------------------------------------------------------
target LGDNNNNNHNFFNLAYFQDTKNSDQTGVPSLFTNGADNNGPSALLRGLTSSSSSSVVVNDFGDCDHGNLQGLMNSLAATT
6e93.1 --------------------------------------------------------------------------------
target DQQGRSPSLFDLHFANNLSMGGSDRLTLDFLGVNGGIVSTVNGRGGRSGGPPLDAEMKFSHPNHPYGKA
6e93.1 ---------------------------------------------------------------------
	6e94.1.A	Zinc finger and BTB domain-containing protein 38	0.12	0	26.13	0.24	79-209	X-ray	1.59	monomer	4 x ZN	HHblits	0.34
		Crystal Structure of ZBTB38 C-terminal Zinc Fingers 6-9 K1055R in complex with methylated DNA
target MSSSYNTIALSSTPTFLLSSAAAGPGPNNFNRQEAAMTMVQQQPTSSVAPPPKKRRNQPGNPNPDAEVIALSPKTIMATN
6e94.1 ------------------------------------------------------------------------------SR
target RFLCEVCNKGFQREQNLQLHRRGHNLPWKLKQKSNKEVRRKVYLCPEPSCVHHDPARALGDLTGIKKHYYRKHGEKKWKC
6e94.1 PYACELCAKQFQSPSTLKMHMRCHT-------------GEKPYQCKTC-------GRCFSVQGNLQRHERIHLGLKEFVC
target DKCSKRYAVQSDWKAHSKTC-GTKEYRCD-CGTIFSRRDSYITHRAFCDALIQESARNPTVSFTAMAAGGGGGARHGFYG
6e94.1 QYCNKAFTLNETLKIHERIHTGEKRYHCQFCFQRFLYLSTKRNHEQRHIRE-----------------------------
target GASSALSHNHFGNNPNSGFTPLAAAGYNLNRSSSDKFEDFVPQATNPNPGPTNFLMQCSPNQGLLAQNNQSLMNHHGLIS
6e94.1 --------------------------------------------------------------------------------
target LGDNNNNNHNFFNLAYFQDTKNSDQTGVPSLFTNGADNNGPSALLRGLTSSSSSSVVVNDFGDCDHGNLQGLMNSLAATT
6e94.1 --------------------------------------------------------------------------------
target DQQGRSPSLFDLHFANNLSMGGSDRLTLDFLGVNGGIVSTVNGRGGRSGGPPLDAEMKFSHPNHPYGKA
6e94.1 ---------------------------------------------------------------------
	2gli.1.C	PROTEIN (FIVE-FINGER GLI)	0.11	0	26.13	0.24	79-207	X-ray	2.6	monomer	5 x CO	HHblits	0.34
		FIVE-FINGER GLI/DNA COMPLEX
target MSSSYNTIALSSTPTFLLSSAAAGPGPNNFNRQEAAMTMVQQQPTSSVAPPPKKRRNQPGNPNPDAEVIALSPKTIMATN
2gli.1 ------------------------------------------------------------------------------RK
target RFLCEVCN-----KGFQREQNLQLHRRGHNLPWKLKQKSNKEVRRKVYLCPEPSCVHHDPARALGDLTGIKKHYYRKHGE
2gli.1 EFVCHWGGCSRELRPFKAQYMLVVHMRRHT-------------GEKPHKCTFEG-----CRKSYSRLENLKTHLRSHTGE
target KKWKCDK--CSKRYAVQSDWKAHS-KTC-GTKEYRCD---CGTIFSRRDSYITHRAFCDALIQESARNPTVSFTAMAAGG
2gli.1 KPYMCEHEGCSKAFSNASDRAKHQNRTHSNEKPYVCKLPGCTKRYTDPSSLRKHVKTVH---------------------
target GGGARHGFYGGASSALSHNHFGNNPNSGFTPLAAAGYNLNRSSSDKFEDFVPQATNPNPGPTNFLMQCSPNQGLLAQNNQ
2gli.1 --------------------------------------------------------------------------------
target SLMNHHGLISLGDNNNNNHNFFNLAYFQDTKNSDQTGVPSLFTNGADNNGPSALLRGLTSSSSSSVVVNDFGDCDHGNLQ
2gli.1 --------------------------------------------------------------------------------
target GLMNSLAATTDQQGRSPSLFDLHFANNLSMGGSDRLTLDFLGVNGGIVSTVNGRGGRSGGPPLDAEMKFSHPNHPYGKA
2gli.1 -------------------------------------------------------------------------------
	1ubd.1.C	PROTEIN (YY1 ZINC FINGER DOMAIN)	0.11	0	24.55	0.24	80-210	X-ray	2.5	monomer	4 x ZN	HHblits	0.35
		CO-CRYSTAL STRUCTURE OF HUMAN YY1 ZINC FINGER DOMAIN BOUND TO THE ADENO-ASSOCIATED VIRUS P5 INITIATOR ELEMENT
target MSSSYNTIALSSTPTFLLSSAAAGPGPNNFNRQEAAMTMVQQQPTSSVAPPPKKRRNQPGNPNPDAEVIALSPKTIMATN
1ubd.1 -------------------------------------------------------------------------------R
target RFLCEV--CNKGFQREQNLQLHRRGHNLPWKLKQKSNKEVRRKVYLCPEPSCVHHDPARALGDLTGIKKHYYRKHGEKKW
1ubd.1 TIACPHKGCTKMFRDNSAMRKHLHTHG--------------PRVHVCAEC-------GKAFVESSKLKRHQLVHTGEKPF
target KCDK--CSKRYAVQSDWKAHSKTC-GTKEYRC--D-CGTIFSRRDSYITHRAFCDALIQESARNPTVSFTAMAAGGGGGA
1ubd.1 QCTFEGCGKRFSLDFNLRTHVRIHTGDRPYVCPFDGCNKKFAQSTNLKSHILTHAKAK----------------------
target RHGFYGGASSALSHNHFGNNPNSGFTPLAAAGYNLNRSSSDKFEDFVPQATNPNPGPTNFLMQCSPNQGLLAQNNQSLMN
1ubd.1 --------------------------------------------------------------------------------
target HHGLISLGDNNNNNHNFFNLAYFQDTKNSDQTGVPSLFTNGADNNGPSALLRGLTSSSSSSVVVNDFGDCDHGNLQGLMN
1ubd.1 --------------------------------------------------------------------------------
target SLAATTDQQGRSPSLFDLHFANNLSMGGSDRLTLDFLGVNGGIVSTVNGRGGRSGGPPLDAEMKFSHPNHPYGKA
1ubd.1 ---------------------------------------------------------------------------
✓	3w5k.1.B	Zinc finger protein SNAI1	0.12	0	29.36	0.23	77-207	X-ray	2.6	monomer	4 x ZN	HHblits	0.35
		Crystal structure of Snail1 and importin beta complex
target MSSSYNTIALSSTPTFLLSSAAAGPGPNNFNRQEAAMTMVQQQPTSSVAPPPKKRRNQPGNPNPDAEVIALSPKTIMATN
3w5k.1 ----------------------------------------------------------------------------QARK
target RFLCEVCNKGFQREQNLQLHRRGHNLPWKLKQKSNKEVRRKVYLCPEPSCVHHDPARALGDLTGIKKHYYRKHGEKKWKC
3w5k.1 AFNCKYCNKEYLSLGALKMHIRSHT---------------LPCVCGTC-------GKAFSRPWLLQGHVRTHTGEKPFSC
target DKCSKRYAVQSDWKAHSKTC-GTKEYRCD-CGTIFSRRDSYITHRAFCDALIQESARNPTVSFTAMAAGGGGGARHGFYG
3w5k.1 PHCSRAFADRSNLRAHLQTHSDVKKYQCQACARTFSRMSLLHKHQESGC-------------------------------
target GASSALSHNHFGNNPNSGFTPLAAAGYNLNRSSSDKFEDFVPQATNPNPGPTNFLMQCSPNQGLLAQNNQSLMNHHGLIS
3w5k.1 --------------------------------------------------------------------------------
target LGDNNNNNHNFFNLAYFQDTKNSDQTGVPSLFTNGADNNGPSALLRGLTSSSSSSVVVNDFGDCDHGNLQGLMNSLAATT
3w5k.1 --------------------------------------------------------------------------------
target DQQGRSPSLFDLHFANNLSMGGSDRLTLDFLGVNGGIVSTVNGRGGRSGGPPLDAEMKFSHPNHPYGKA
3w5k.1 ---------------------------------------------------------------------
	5k5h.1.A	Transcriptional repressor CTCF	0.11	0	22.52	0.24	79-209	X-ray	3.11	monomer	4 x ZN	HHblits	0.33
		Homo sapiens CCCTC-binding factor (CTCF) ZnF4-7 and DNA complex structure
target MSSSYNTIALSSTPTFLLSSAAAGPGPNNFNRQEAAMTMVQQQPTSSVAPPPKKRRNQPGNPNPDAEVIALSPKTIMATN
5k5h.1 ------------------------------------------------------------------------------EK
target RFLCEVCNKGFQREQNLQLHRRGHNLPWKLKQKSNKEVRRKVYLCPEPSCVHHDPARALGDLTGIKKHYYRKHGEKKWKC
5k5h.1 PFKCSMCDYASVEVSKLKRHIRSHTG-------------ERPFQCSLC-------SYASRDTYKLKRHMRTHSGEKPYEC
target DKCSKRYAVQSDWKAHSKTCG---TKEYRCD-CGTIFSRRDSYITHRAFCDALIQESARNPTVSFTAMAAGGGGGARHGF
5k5h.1 YICHARFTQSGTMKMHILQKHTENVAKFHCPHCDTVIARKSDLGVHLRKQHSY---------------------------
target YGGASSALSHNHFGNNPNSGFTPLAAAGYNLNRSSSDKFEDFVPQATNPNPGPTNFLMQCSPNQGLLAQNNQSLMNHHGL
5k5h.1 --------------------------------------------------------------------------------
target ISLGDNNNNNHNFFNLAYFQDTKNSDQTGVPSLFTNGADNNGPSALLRGLTSSSSSSVVVNDFGDCDHGNLQGLMNSLAA
5k5h.1 --------------------------------------------------------------------------------
target TTDQQGRSPSLFDLHFANNLSMGGSDRLTLDFLGVNGGIVSTVNGRGGRSGGPPLDAEMKFSHPNHPYGKA
5k5h.1 -----------------------------------------------------------------------
	2n25.1.A	Zinc finger and BTB domain-containing protein 17	0.03	0	29.91	0.23	81-207	NMR	0	monomer	1 x ZN	HHblits	0.36
		Solution structure of Miz-1 zinc finger 2
target MSSSYNTIALSSTPTFLLSSAAAGPGPNNFNRQEAAMTMVQQQPTSSVAPPPKKRRNQPGNPNPDAEVIALSPKTIMATN
2n25.1 --------------------------------------------------------------------------------
target RFLCEVCNKGFQREQNLQLHRRGHNLPWKLKQKSNKEVRRKVYLCPEPSCVHHDPARALGDLTGIKKHYYRKHGEKKWKC
2n25.1 IHKCEDCGKEFTHTGNFKRHIRIHTG-------------EKPFSCREC-------SKAFSDPAACKAHEKTHSPLKPYGC
target DKCSKRYAVQSDWKAHSKTC-GTKEYRCD-CGTIFSRRDSYITHRAFCDALIQESARNPTVSFTAMAAGGGGGARHGFYG
2n25.1 EECGKSYRLISLLNLHKKRHSGEARYRCEDCGKLFTTSGNLKRHQLVHS-------------------------------
target GASSALSHNHFGNNPNSGFTPLAAAGYNLNRSSSDKFEDFVPQATNPNPGPTNFLMQCSPNQGLLAQNNQSLMNHHGLIS
2n25.1 --------------------------------------------------------------------------------
target LGDNNNNNHNFFNLAYFQDTKNSDQTGVPSLFTNGADNNGPSALLRGLTSSSSSSVVVNDFGDCDHGNLQGLMNSLAATT
2n25.1 --------------------------------------------------------------------------------
target DQQGRSPSLFDLHFANNLSMGGSDRLTLDFLGVNGGIVSTVNGRGGRSGGPPLDAEMKFSHPNHPYGKA
2n25.1 ---------------------------------------------------------------------
	2n26.1.A	Zinc finger and BTB domain-containing protein 17	0.06	0	29.91	0.23	81-207	NMR	0	monomer	2 x ZN	HHblits	0.36
		Solution structure of Miz-1 zinc fingers 3 and 4
target MSSSYNTIALSSTPTFLLSSAAAGPGPNNFNRQEAAMTMVQQQPTSSVAPPPKKRRNQPGNPNPDAEVIALSPKTIMATN
2n26.1 --------------------------------------------------------------------------------
target RFLCEVCNKGFQREQNLQLHRRGHNLPWKLKQKSNKEVRRKVYLCPEPSCVHHDPARALGDLTGIKKHYYRKHGEKKWKC
2n26.1 IHKCEDCGKEFTHTGNFKRHIRIHTG-------------EKPFSCREC-------SKAFSDPAACKAHEKTHSPLKPYGC
target DKCSKRYAVQSDWKAHSKTC-GTKEYRCD-CGTIFSRRDSYITHRAFCDALIQESARNPTVSFTAMAAGGGGGARHGFYG
2n26.1 EECGKSYRLISLLNLHKKRHSGEARYRCEDCGKLFTTSGNLKRHQLVHS-------------------------------
target GASSALSHNHFGNNPNSGFTPLAAAGYNLNRSSSDKFEDFVPQATNPNPGPTNFLMQCSPNQGLLAQNNQSLMNHHGLIS
2n26.1 --------------------------------------------------------------------------------
target LGDNNNNNHNFFNLAYFQDTKNSDQTGVPSLFTNGADNNGPSALLRGLTSSSSSSVVVNDFGDCDHGNLQGLMNSLAATT
2n26.1 --------------------------------------------------------------------------------
target DQQGRSPSLFDLHFANNLSMGGSDRLTLDFLGVNGGIVSTVNGRGGRSGGPPLDAEMKFSHPNHPYGKA
2n26.1 ---------------------------------------------------------------------
	5und.1.A	Transcriptional repressor CTCF	0.11	0	22.73	0.24	79-208	X-ray	2.55	monomer	6 x ZN	HHblits	0.33
		Crystal Structure of CTCF(ZnF 4-10) With 28-mer DNA
target MSSSYNTIALSSTPTFLLSSAAAGPGPNNFNRQEAAMTMVQQQPTSSVAPPPKKRRNQPGNPNPDAEVIALSPKTIMATN
5und.1 ------------------------------------------------------------------------------EK
target RFLCEVCNKGFQREQNLQLHRRGHNLPWKLKQKSNKEVRRKVYLCPEPSCVHHDPARALGDLTGIKKHYYRKHGEKKWKC
5und.1 PFKCSMCDYASVEVSKLKRHIRSHTG-------------ERPFQCSLC-------SYASRDTYKLKRHMRTHSGEKPYEC
target DKCSKRYAVQSDWKAHSKTC---GTKEYRCD-CGTIFSRRDSYITHRAFCDALIQESARNPTVSFTAMAAGGGGGARHGF
5und.1 YICHARFTQSGTMKMHILQKHTENVAKFHCPHCDTVIARKSDLGVHLRKQHS----------------------------
target YGGASSALSHNHFGNNPNSGFTPLAAAGYNLNRSSSDKFEDFVPQATNPNPGPTNFLMQCSPNQGLLAQNNQSLMNHHGL
5und.1 --------------------------------------------------------------------------------
target ISLGDNNNNNHNFFNLAYFQDTKNSDQTGVPSLFTNGADNNGPSALLRGLTSSSSSSVVVNDFGDCDHGNLQGLMNSLAA
5und.1 --------------------------------------------------------------------------------
target TTDQQGRSPSLFDLHFANNLSMGGSDRLTLDFLGVNGGIVSTVNGRGGRSGGPPLDAEMKFSHPNHPYGKA
5und.1 -----------------------------------------------------------------------
	5und.2.A	Transcriptional repressor CTCF	0.12		22.73	0.24	79-208	X-ray	2.55	monomer	5 x ZN	HHblits	0.33
		Crystal Structure of CTCF(ZnF 4-10) With 28-mer DNA
target MSSSYNTIALSSTPTFLLSSAAAGPGPNNFNRQEAAMTMVQQQPTSSVAPPPKKRRNQPGNPNPDAEVIALSPKTIMATN
5und.2 ------------------------------------------------------------------------------EK
target RFLCEVCNKGFQREQNLQLHRRGHNLPWKLKQKSNKEVRRKVYLCPEPSCVHHDPARALGDLTGIKKHYYRKHGEKKWKC
5und.2 PFKCSMCDYASVEVSKLKRHIRSHTG-------------ERPFQCSLC-------SYASRDTYKLKRHMRTHSGEKPYEC
target DKCSKRYAVQSDWKAHSKTC---GTKEYRCD-CGTIFSRRDSYITHRAFCDALIQESARNPTVSFTAMAAGGGGGARHGF
5und.2 YICHARFTQSGTMKMHILQKHTENVAKFHCPHCDTVIARKSDLGVHLRKQHS----------------------------
target YGGASSALSHNHFGNNPNSGFTPLAAAGYNLNRSSSDKFEDFVPQATNPNPGPTNFLMQCSPNQGLLAQNNQSLMNHHGL
5und.2 --------------------------------------------------------------------------------
target ISLGDNNNNNHNFFNLAYFQDTKNSDQTGVPSLFTNGADNNGPSALLRGLTSSSSSSVVVNDFGDCDHGNLQGLMNSLAA
5und.2 --------------------------------------------------------------------------------
target TTDQQGRSPSLFDLHFANNLSMGGSDRLTLDFLGVNGGIVSTVNGRGGRSGGPPLDAEMKFSHPNHPYGKA
5und.2 -----------------------------------------------------------------------
	6dfa.1.A	Transcriptional regulator Kaiso	0.08		22.73	0.24	75-204	X-ray	1.91	monomer	3 x ZN	HHblits	0.33
		Kaiso (ZBTB33) E535A zinc finger DNA binding domain in complex with the specific Kaiso binding sequence (KBS)
target MSSSYNTIALSSTPTFLLSSAAAGPGPNNFNRQEAAMTMVQQQPTSSVAPPPKKRRNQPGNPNPDAEVIALSPKTIMATN
6dfa.1 --------------------------------------------------------------------------IVDGRV
target RFLCEVCNKGFQREQNLQLHRRGHNLPWKLKQKSNKEVRRKVYLCPEPSCVHHDPARALGDLTGIKKHYYRKHGEKKWKC
6dfa.1 YYICIVCKRSYVCLTSLRRHFNIHSW-------------EKKYPCRYC-------EKVFPLAAYRTKHEIHHTGERRYQC
target DKCSKRYAVQSDWKAHSKTC-G------TKEYRCD-CGTIFSRRDSYITHRAFCDALIQESARNPTVSFTAMAAGGGGGA
6dfa.1 LACGKSFINYQFMSSHIKSVHSQDPSGDSKLYRLHPCRSLQIRQYAYLSDRS----------------------------
target RHGFYGGASSALSHNHFGNNPNSGFTPLAAAGYNLNRSSSDKFEDFVPQATNPNPGPTNFLMQCSPNQGLLAQNNQSLMN
6dfa.1 --------------------------------------------------------------------------------
target HHGLISLGDNNNNNHNFFNLAYFQDTKNSDQTGVPSLFTNGADNNGPSALLRGLTSSSSSSVVVNDFGDCDHGNLQGLMN
6dfa.1 --------------------------------------------------------------------------------
target SLAATTDQQGRSPSLFDLHFANNLSMGGSDRLTLDFLGVNGGIVSTVNGRGGRSGGPPLDAEMKFSHPNHPYGKA
6dfa.1 ---------------------------------------------------------------------------
	4f6m.1.A	Transcriptional regulator Kaiso	0.08		22.73	0.24	75-204	X-ray	2.4	monomer	3 x ZN	HHblits	0.33
		Crystal structure of Kaiso zinc finger DNA binding domain in complex with Kaiso binding site DNA
target MSSSYNTIALSSTPTFLLSSAAAGPGPNNFNRQEAAMTMVQQQPTSSVAPPPKKRRNQPGNPNPDAEVIALSPKTIMATN
4f6m.1 --------------------------------------------------------------------------IVDGRV
target RFLCEVCNKGFQREQNLQLHRRGHNLPWKLKQKSNKEVRRKVYLCPEPSCVHHDPARALGDLTGIKKHYYRKHGEKKWKC
4f6m.1 YYICIVCKRSYVCLTSLRRHFNIHSW-------------EKKYPCRYC-------EKVFPLAEYRTKHEIHHTGERRYQC
target DKCSKRYAVQSDWKAHSKTC-GT------KEYRCD-CGTIFSRRDSYITHRAFCDALIQESARNPTVSFTAMAAGGGGGA
4f6m.1 LACGKSFINYQFMSSHIKSVHSQDPSGDSKLYRLHPCRSLQIRQYAYLSDRS----------------------------
target RHGFYGGASSALSHNHFGNNPNSGFTPLAAAGYNLNRSSSDKFEDFVPQATNPNPGPTNFLMQCSPNQGLLAQNNQSLMN
4f6m.1 --------------------------------------------------------------------------------
target HHGLISLGDNNNNNHNFFNLAYFQDTKNSDQTGVPSLFTNGADNNGPSALLRGLTSSSSSSVVVNDFGDCDHGNLQGLMN
4f6m.1 --------------------------------------------------------------------------------
target SLAATTDQQGRSPSLFDLHFANNLSMGGSDRLTLDFLGVNGGIVSTVNGRGGRSGGPPLDAEMKFSHPNHPYGKA
4f6m.1 ---------------------------------------------------------------------------
	4f6n.1.A	Transcriptional regulator Kaiso	0.08		22.73	0.24	75-204	X-ray	2.8	monomer	3 x ZN	HHblits	0.33
		Crystal structure of Kaiso zinc finger DNA binding protein in complex with methylated CpG site DNA
target MSSSYNTIALSSTPTFLLSSAAAGPGPNNFNRQEAAMTMVQQQPTSSVAPPPKKRRNQPGNPNPDAEVIALSPKTIMATN
4f6n.1 --------------------------------------------------------------------------IVDGRV
target RFLCEVCNKGFQREQNLQLHRRGHNLPWKLKQKSNKEVRRKVYLCPEPSCVHHDPARALGDLTGIKKHYYRKHGEKKWKC
4f6n.1 YYICIVCKRSYVCLTSLRRHFNIHSW-------------EKKYPCRYC-------EKVFPLAEYRTKHEIHHTGERRYQC
target DKCSKRYAVQSDWKAHSKTC-GT------KEYRCD-CGTIFSRRDSYITHRAFCDALIQESARNPTVSFTAMAAGGGGGA
4f6n.1 LACGKSFINYQFMSSHIKSVHSQDPSGDSKLYRLHPCRSLQIRQYAYLSDRS----------------------------
target RHGFYGGASSALSHNHFGNNPNSGFTPLAAAGYNLNRSSSDKFEDFVPQATNPNPGPTNFLMQCSPNQGLLAQNNQSLMN
4f6n.1 --------------------------------------------------------------------------------
target HHGLISLGDNNNNNHNFFNLAYFQDTKNSDQTGVPSLFTNGADNNGPSALLRGLTSSSSSSVVVNDFGDCDHGNLQGLMN
4f6n.1 --------------------------------------------------------------------------------
target SLAATTDQQGRSPSLFDLHFANNLSMGGSDRLTLDFLGVNGGIVSTVNGRGGRSGGPPLDAEMKFSHPNHPYGKA
4f6n.1 ---------------------------------------------------------------------------
	2lt7.1.A	Transcriptional regulator Kaiso	0.08		22.73	0.24	75-204	NMR	0	monomer	3 x ZN	HHblits	0.33
		Solution NMR structure of Kaiso zinc finger DNA binding domain in complex with Kaiso binding site DNA
target MSSSYNTIALSSTPTFLLSSAAAGPGPNNFNRQEAAMTMVQQQPTSSVAPPPKKRRNQPGNPNPDAEVIALSPKTIMATN
2lt7.1 --------------------------------------------------------------------------IVDGRV
target RFLCEVCNKGFQREQNLQLHRRGHNLPWKLKQKSNKEVRRKVYLCPEPSCVHHDPARALGDLTGIKKHYYRKHGEKKWKC
2lt7.1 YYICIVCKRSYVCLTSLRRHFNIHSW-------------EKKYPCRYC-------EKVFPLAEYRTKHEIHHTGERRYQC
target DKCSKRYAVQSDWKAHSKTC-GT------KEYRCD-CGTIFSRRDSYITHRAFCDALIQESARNPTVSFTAMAAGGGGGA
2lt7.1 LACGKSFINYQFMSSHIKSVHSQDPSGDSKLYRLHPCRSLQIRQYAYLSDRS----------------------------
target RHGFYGGASSALSHNHFGNNPNSGFTPLAAAGYNLNRSSSDKFEDFVPQATNPNPGPTNFLMQCSPNQGLLAQNNQSLMN
2lt7.1 --------------------------------------------------------------------------------
target HHGLISLGDNNNNNHNFFNLAYFQDTKNSDQTGVPSLFTNGADNNGPSALLRGLTSSSSSSVVVNDFGDCDHGNLQGLMN
2lt7.1 --------------------------------------------------------------------------------
target SLAATTDQQGRSPSLFDLHFANNLSMGGSDRLTLDFLGVNGGIVSTVNGRGGRSGGPPLDAEMKFSHPNHPYGKA
2lt7.1 ---------------------------------------------------------------------------
	2m0d.1.A	Zinc finger and BTB domain-containing protein 17	0.04		20.91	0.24	79-208	NMR	0	monomer	1 x ZN	HHblits	0.33
		Solution Structure of Miz-1 zinc finger 5
target MSSSYNTIALSSTPTFLLSSAAAGPGPNNFNRQEAAMTMVQQQPTSSVAPPPKKRRNQPGNPNPDAEVIALSPKTIMATN
2m0d.1 ------------------------------------------------------------------------------MK
target RFLCEVCNKGFQREQNLQLHRRGHNLPWKLKQKSNKEVRRKVYLCPEPSCVHHDPARALGDLTGIKKHYYRKHGEKKWKC
2m0d.1 PYQCDYCGRSFSDPTSKMRHLETHD-------------TDKEHKCPHC-------DKKFNQVGNLKAHLKIHIADGPLKC
target DKCSKRYAVQSDWKAHSKTC-GTKEYRCD-CGTIFSRRDSYITHRAFCDALIQESARNPTVSFTAMAAGGGGGARHGFYG
2m0d.1 RECGKQFTTSGNLKRHLRIHSGEKPYVCIHCQRQFADPGALQRHVRIHTG------------------------------
target GASSALSHNHFGNNPNSGFTPLAAAGYNLNRSSSDKFEDFVPQATNPNPGPTNFLMQCSPNQGLLAQNNQSLMNHHGLIS
2m0d.1 --------------------------------------------------------------------------------
target LGDNNNNNHNFFNLAYFQDTKNSDQTGVPSLFTNGADNNGPSALLRGLTSSSSSSVVVNDFGDCDHGNLQGLMNSLAATT
2m0d.1 --------------------------------------------------------------------------------
target DQQGRSPSLFDLHFANNLSMGGSDRLTLDFLGVNGGIVSTVNGRGGRSGGPPLDAEMKFSHPNHPYGKA
2m0d.1 ---------------------------------------------------------------------
	5v3j.1.C	Zinc finger protein 568	0.1		24.77	0.23	81-209	X-ray	2.06	monomer	10 x ZN, 1 x MG	HHblits	0.33
		mouseZFP568-ZnF1-10 in complex with DNA
target MSSSYNTIALSSTPTFLLSSAAAGPGPNNFNRQEAAMTMVQQQPTSSVAPPPKKRRNQPGNPNPDAEVIALSPKTIMATN
5v3j.1 --------------------------------------------------------------------------------
target RFLCEVCNKGFQREQNLQLHRRGHNLPWKLKQKSNKEVRRKVYLCPEPSCVHHDPARALGDLTGIKKHYYRKHGEKKWKC
5v3j.1 PHKCKECGKAFHTPSQLSHHQKLHVG-------------EKPYKCQEC-------GKAFPSNAQLSLHHRVHTDEKCFEC
target DKCSKRYAVQSDWKAHSKTC-GTKEYRCD-CGTIFSRRDSYITHRAFCDALIQESARNPTVSFTAMAAGGGGGARHGFYG
5v3j.1 KECGKAFMRPSHLLRHQRIHTGEKPHKCKECGKAFRYDTQLSLHLLTHAGA-----------------------------
target GASSALSHNHFGNNPNSGFTPLAAAGYNLNRSSSDKFEDFVPQATNPNPGPTNFLMQCSPNQGLLAQNNQSLMNHHGLIS
5v3j.1 --------------------------------------------------------------------------------
target LGDNNNNNHNFFNLAYFQDTKNSDQTGVPSLFTNGADNNGPSALLRGLTSSSSSSVVVNDFGDCDHGNLQGLMNSLAATT
5v3j.1 --------------------------------------------------------------------------------
target DQQGRSPSLFDLHFANNLSMGGSDRLTLDFLGVNGGIVSTVNGRGGRSGGPPLDAEMKFSHPNHPYGKA
5v3j.1 ---------------------------------------------------------------------
	5v3j.2.C	Zinc finger protein 568	0.1		24.77	0.23	81-209	X-ray	2.06	monomer	10 x ZN, 1 x MG	HHblits	0.33
		mouseZFP568-ZnF1-10 in complex with DNA
target MSSSYNTIALSSTPTFLLSSAAAGPGPNNFNRQEAAMTMVQQQPTSSVAPPPKKRRNQPGNPNPDAEVIALSPKTIMATN
5v3j.2 --------------------------------------------------------------------------------
target RFLCEVCNKGFQREQNLQLHRRGHNLPWKLKQKSNKEVRRKVYLCPEPSCVHHDPARALGDLTGIKKHYYRKHGEKKWKC
5v3j.2 PHKCKECGKAFHTPSQLSHHQKLHVG-------------EKPYKCQEC-------GKAFPSNAQLSLHHRVHTDEKCFEC
target DKCSKRYAVQSDWKAHSKTC-GTKEYRCD-CGTIFSRRDSYITHRAFCDALIQESARNPTVSFTAMAAGGGGGARHGFYG
5v3j.2 KECGKAFMRPSHLLRHQRIHTGEKPHKCKECGKAFRYDTQLSLHLLTHAGA-----------------------------
target GASSALSHNHFGNNPNSGFTPLAAAGYNLNRSSSDKFEDFVPQATNPNPGPTNFLMQCSPNQGLLAQNNQSLMNHHGLIS
5v3j.2 --------------------------------------------------------------------------------
target LGDNNNNNHNFFNLAYFQDTKNSDQTGVPSLFTNGADNNGPSALLRGLTSSSSSSVVVNDFGDCDHGNLQGLMNSLAATT
5v3j.2 --------------------------------------------------------------------------------
target DQQGRSPSLFDLHFANNLSMGGSDRLTLDFLGVNGGIVSTVNGRGGRSGGPPLDAEMKFSHPNHPYGKA
5v3j.2 ---------------------------------------------------------------------
	5yel.1.B	Transcriptional repressor CTCF	0.1		21.62	0.24	81-209	X-ray	2.96	monomer	6 x ZN	HHblits	0.32
		Crystal structure of CTCF ZFs6-11-gb7CSE
target MSSSYNTIALSSTPTFLLSSAAAGPGPNNFNRQEAAMTMVQQQPTSSVAPPPKKRRNQPGNPNPDAEVIALSPKTIMATN
5yel.1 --------------------------------------------------------------------------------
target RFLCEVCNKGFQREQNLQLHRRGHNLPWKLKQKSNKEVRRKVYLCPEPSCVHHDPARALGDLTGIKKHYYRKHGEKKWKC
5yel.1 KFHCPHCDTVIARKSDLGVHLRKQHS-----------YIEQGKKCRYC-------DAVFHERYALIQHQKSHKNEKRFKC
target DKCSKRYAVQSDWKAHSKTC-GTKEYRCD-CGTIFSRRDSYITHRAFCDALIQESARNPTVSFTAMAAGGGGGARHGFYG
5yel.1 DQCDYASRQERHMIMHKRTHTGEKPYACSHCDKTFRQKQLLDMHFKRYHDP-----------------------------
target GASSALSHNHFGNNPNSGFTPLAAAGYNLNRSSSDKFEDFVPQATNPNPGPTNFLMQCSPNQGLLAQNNQSLMNHHGLIS
5yel.1 --------------------------------------------------------------------------------
target LGDNNNNNHNFFNLAYFQDTKNSDQTGVPSLFTNGADNNGPSALLRGLTSSSSSSVVVNDFGDCDHGNLQGLMNSLAATT
5yel.1 --------------------------------------------------------------------------------
target DQQGRSPSLFDLHFANNLSMGGSDRLTLDFLGVNGGIVSTVNGRGGRSGGPPLDAEMKFSHPNHPYGKA
5yel.1 ---------------------------------------------------------------------
	5yel.1.B	Transcriptional repressor CTCF	0.12		23.85	0.23	80-208	X-ray	2.96	monomer	6 x ZN	HHblits	0.33
		Crystal structure of CTCF ZFs6-11-gb7CSE
target MSSSYNTIALSSTPTFLLSSAAAGPGPNNFNRQEAAMTMVQQQPTSSVAPPPKKRRNQPGNPNPDAEVIALSPKTIMATN
5yel.1 -------------------------------------------------------------------------------Q
target RFLCEVCNKGFQREQNLQLHRRGHNLPWKLKQKSNKEVRRKVYLCPEPSCVHHDPARALGDLTGIKKHYYRKHGEKKWKC
5yel.1 GKKCRYCDAVFHERYALIQHQKSHK-------------NEKRFKCDQC-------DYASRQERHMIMHKRTHTGEKPYAC
target DKCSKRYAVQSDWKAHSKTC-G----TKEYRCD-CGTIFSRRDSYITHRAFCDALIQESARNPTVSFTAMAAGGGGGARH
5yel.1 SHCDKTFRQKQLLDMHFKRYHDPNFVPAAFVCSKCGKTFTRRNTMARHADNCAG--------------------------
target GFYGGASSALSHNHFGNNPNSGFTPLAAAGYNLNRSSSDKFEDFVPQATNPNPGPTNFLMQCSPNQGLLAQNNQSLMNHH
5yel.1 --------------------------------------------------------------------------------
target GLISLGDNNNNNHNFFNLAYFQDTKNSDQTGVPSLFTNGADNNGPSALLRGLTSSSSSSVVVNDFGDCDHGNLQGLMNSL
5yel.1 --------------------------------------------------------------------------------
target AATTDQQGRSPSLFDLHFANNLSMGGSDRLTLDFLGVNGGIVSTVNGRGGRSGGPPLDAEMKFSHPNHPYGKA
5yel.1 -------------------------------------------------------------------------
	2m0e.1.A	Zinc finger and BTB domain-containing protein 17	0.02		21.1	0.23	80-208	NMR	0	monomer	1 x ZN	HHblits	0.33
		Solution Structure of Miz-1 zinc finger 6
target MSSSYNTIALSSTPTFLLSSAAAGPGPNNFNRQEAAMTMVQQQPTSSVAPPPKKRRNQPGNPNPDAEVIALSPKTIMATN
2m0e.1 -------------------------------------------------------------------------------K
target RFLCEVCNKGFQREQNLQLHRRGHNLPWKLKQKSNKEVRRKVYLCPEPSCVHHDPARALGDLTGIKKHYYRKHGEKKWKC
2m0e.1 PYQCDYCGRSFSDPTSKMRHLETHD-------------TDKEHKCPHC-------DKKFNQVGNLKAHLKIHIADGPLKC
target DKCSKRYAVQSDWKAHSKTC-GTKEYRCD-CGTIFSRRDSYITHRAFCDALIQESARNPTVSFTAMAAGGGGGARHGFYG
2m0e.1 RECGKQFTTSGNLKRHLRIHSGEKPYVCIHCQRQFADPGALQRHVRIHTG------------------------------
target GASSALSHNHFGNNPNSGFTPLAAAGYNLNRSSSDKFEDFVPQATNPNPGPTNFLMQCSPNQGLLAQNNQSLMNHHGLIS
2m0e.1 --------------------------------------------------------------------------------
target LGDNNNNNHNFFNLAYFQDTKNSDQTGVPSLFTNGADNNGPSALLRGLTSSSSSSVVVNDFGDCDHGNLQGLMNSLAATT
2m0e.1 --------------------------------------------------------------------------------
target DQQGRSPSLFDLHFANNLSMGGSDRLTLDFLGVNGGIVSTVNGRGGRSGGPPLDAEMKFSHPNHPYGKA
2m0e.1 ---------------------------------------------------------------------
	5vmu.1.A	Transcriptional regulator Kaiso	0.08		22.94	0.23	75-203	X-ray	2.35	monomer	3 x ZN	HHblits	0.33
		Kaiso (ZBTB33) zinc finger DNA binding domain in complex with a double CpG-methylated DNA resembling the specific Kaiso binding sequence (KBS)
target MSSSYNTIALSSTPTFLLSSAAAGPGPNNFNRQEAAMTMVQQQPTSSVAPPPKKRRNQPGNPNPDAEVIALSPKTIMATN
5vmu.1 --------------------------------------------------------------------------IVDGRV
target RFLCEVCNKGFQREQNLQLHRRGHNLPWKLKQKSNKEVRRKVYLCPEPSCVHHDPARALGDLTGIKKHYYRKHGEKKWKC
5vmu.1 YYICIVCKRSYVCLTSLRRHFNIHSW-------------EKKYPCRYC-------EKVFPLAEYRTKHEIHHTGERRYQC
target DKCSKRYAVQSDWKAHSKTC-GT------KEYRCD-CGTIFSRRDSYITHRAFCDALIQESARNPTVSFTAMAAGGGGGA
5vmu.1 LACGKSFINYQFMSSHIKSVHSQDPSGDSKLYRLHPCRSLQIRQYAYLSDR-----------------------------
target RHGFYGGASSALSHNHFGNNPNSGFTPLAAAGYNLNRSSSDKFEDFVPQATNPNPGPTNFLMQCSPNQGLLAQNNQSLMN
5vmu.1 --------------------------------------------------------------------------------
target HHGLISLGDNNNNNHNFFNLAYFQDTKNSDQTGVPSLFTNGADNNGPSALLRGLTSSSSSSVVVNDFGDCDHGNLQGLMN
5vmu.1 --------------------------------------------------------------------------------
target SLAATTDQQGRSPSLFDLHFANNLSMGGSDRLTLDFLGVNGGIVSTVNGRGGRSGGPPLDAEMKFSHPNHPYGKA
5vmu.1 ---------------------------------------------------------------------------
	6df5.1.A	Transcriptional regulator Kaiso	0.07		22.94	0.23	75-203	X-ray	1.82	monomer	3 x ZN	HHblits	0.33
		Kaiso (ZBTB33) zinc finger DNA binding domain in complex with the specific Kaiso binding sequence (KBS)
target MSSSYNTIALSSTPTFLLSSAAAGPGPNNFNRQEAAMTMVQQQPTSSVAPPPKKRRNQPGNPNPDAEVIALSPKTIMATN
6df5.1 --------------------------------------------------------------------------IVDGRV
target RFLCEVCNKGFQREQNLQLHRRGHNLPWKLKQKSNKEVRRKVYLCPEPSCVHHDPARALGDLTGIKKHYYRKHGEKKWKC
6df5.1 YYICIVCKRSYVCLTSLRRHFNIHSW-------------EKKYPCRYC-------EKVFPLAEYRTKHEIHHTGERRYQC
target DKCSKRYAVQSDWKAHSKTC-GT------KEYRCD-CGTIFSRRDSYITHRAFCDALIQESARNPTVSFTAMAAGGGGGA
6df5.1 LACGKSFINYQFMSSHIKSVHSQDPSGDSKLYRLHPCRSLQIRQYAYLSDR-----------------------------
target RHGFYGGASSALSHNHFGNNPNSGFTPLAAAGYNLNRSSSDKFEDFVPQATNPNPGPTNFLMQCSPNQGLLAQNNQSLMN
6df5.1 --------------------------------------------------------------------------------
target HHGLISLGDNNNNNHNFFNLAYFQDTKNSDQTGVPSLFTNGADNNGPSALLRGLTSSSSSSVVVNDFGDCDHGNLQGLMN
6df5.1 --------------------------------------------------------------------------------
target SLAATTDQQGRSPSLFDLHFANNLSMGGSDRLTLDFLGVNGGIVSTVNGRGGRSGGPPLDAEMKFSHPNHPYGKA
6df5.1 ---------------------------------------------------------------------------
	6dfb.1.A	Transcriptional regulator Kaiso	0.08		22.02	0.23	75-203	X-ray	1.66	monomer	3 x ZN	HHblits	0.33
		Kaiso (ZBTB33) K539A zinc finger DNA binding domain in complex with the specific Kaiso binding sequence (KBS)
target MSSSYNTIALSSTPTFLLSSAAAGPGPNNFNRQEAAMTMVQQQPTSSVAPPPKKRRNQPGNPNPDAEVIALSPKTIMATN
6dfb.1 --------------------------------------------------------------------------IVDGRV
target RFLCEVCNKGFQREQNLQLHRRGHNLPWKLKQKSNKEVRRKVYLCPEPSCVHHDPARALGDLTGIKKHYYRKHGEKKWKC
6dfb.1 YYICIVCKRSYVCLTSLRRHFNIHSW-------------EKKYPCRYC-------EKVFPLAEYRTAHEIHHTGERRYQC
target DKCSKRYAVQSDWKAHSKTC-G------TKEYRCD-CGTIFSRRDSYITHRAFCDALIQESARNPTVSFTAMAAGGGGGA
6dfb.1 LACGKSFINYQFMSSHIKSVHSQDPSGDSKLYRLHPCRSLQIRQYAYLSDR-----------------------------
target RHGFYGGASSALSHNHFGNNPNSGFTPLAAAGYNLNRSSSDKFEDFVPQATNPNPGPTNFLMQCSPNQGLLAQNNQSLMN
6dfb.1 --------------------------------------------------------------------------------
target HHGLISLGDNNNNNHNFFNLAYFQDTKNSDQTGVPSLFTNGADNNGPSALLRGLTSSSSSSVVVNDFGDCDHGNLQGLMN
6dfb.1 --------------------------------------------------------------------------------
target SLAATTDQQGRSPSLFDLHFANNLSMGGSDRLTLDFLGVNGGIVSTVNGRGGRSGGPPLDAEMKFSHPNHPYGKA
6dfb.1 ---------------------------------------------------------------------------
	2wbt.1.A	B-129	0.07		13.79	0.25	78-209	X-ray	2.7	homo-dimer	4 x ZN	HHblits	0.27
		The Structure of a Double C2H2 Zinc Finger Protein from a Hyperthermophilic Archaeal Virus in the Absence of DNA
target MSSSYNTIALSSTPTFLLSSAAAGPGPNNFNRQEAAMTMVQQQPTSSVAPPPKKRRNQPGNPNPDAEVIALSPKTIMATN
2wbt.1 -----------------------------------------------------------------------------GSK
target RFLCEVCNKGFQREQ-NLQLHRRGHNLPWKLKQKSNKEVRRKVYLCPEPSCVHHDPARALGDLTGIKKHYYRKHGEKKWK
2wbt.1 KYLSNHKGIFIHVTLEELKRYHQLTP-------------EQKRLIRAIVKTLIH--NPQLLDESSYLYRLLASKAISQFV
target CDKCSKRYAVQSDWKAHSKTCGTKEYRCD-CGTIFSRRDSYITHRAFCDALIQESARNPTVSFTAMAAGGGGGARHGFYG
2wbt.1 CPLCLMPFSSSVSLKQHIRYT-EHTKVCPVCKKEFTSTDSALDHVCKKHNI-----------------------------
target GASSALSHNHFGNNPNSGFTPLAAAGYNLNRSSSDKFEDFVPQATNPNPGPTNFLMQCSPNQGLLAQNNQSLMNHHGLIS
2wbt.1 --------------------------------------------------------------------------------
target LGDNNNNNHNFFNLAYFQDTKNSDQTGVPSLFTNGADNNGPSALLRGLTSSSSSSVVVNDFGDCDHGNLQGLMNSLAATT
2wbt.1 --------------------------------------------------------------------------------
target DQQGRSPSLFDLHFANNLSMGGSDRLTLDFLGVNGGIVSTVNGRGGRSGGPPLDAEMKFSHPNHPYGKA
2wbt.1 ---------------------------------------------------------------------
	2wbt.1.B	B-129	0.06		13.79	0.25	78-209	X-ray	2.7	homo-dimer	4 x ZN	HHblits	0.27
		The Structure of a Double C2H2 Zinc Finger Protein from a Hyperthermophilic Archaeal Virus in the Absence of DNA
target MSSSYNTIALSSTPTFLLSSAAAGPGPNNFNRQEAAMTMVQQQPTSSVAPPPKKRRNQPGNPNPDAEVIALSPKTIMATN
2wbt.1 -----------------------------------------------------------------------------GSK
target RFLCEVCNKGFQREQ-NLQLHRRGHNLPWKLKQKSNKEVRRKVYLCPEPSCVHHDPARALGDLTGIKKHYYRKHGEKKWK
2wbt.1 KYLSNHKGIFIHVTLEELKRYHQLTP-------------EQKRLIRAIVKTLIH--NPQLLDESSYLYRLLASKAISQFV
target CDKCSKRYAVQSDWKAHSKTCGTKEYRCD-CGTIFSRRDSYITHRAFCDALIQESARNPTVSFTAMAAGGGGGARHGFYG
2wbt.1 CPLCLMPFSSSVSLKQHIRYT-EHTKVCPVCKKEFTSTDSALDHVCKKHNI-----------------------------
target GASSALSHNHFGNNPNSGFTPLAAAGYNLNRSSSDKFEDFVPQATNPNPGPTNFLMQCSPNQGLLAQNNQSLMNHHGLIS
2wbt.1 --------------------------------------------------------------------------------
target LGDNNNNNHNFFNLAYFQDTKNSDQTGVPSLFTNGADNNGPSALLRGLTSSSSSSVVVNDFGDCDHGNLQGLMNSLAATT
2wbt.1 --------------------------------------------------------------------------------
target DQQGRSPSLFDLHFANNLSMGGSDRLTLDFLGVNGGIVSTVNGRGGRSGGPPLDAEMKFSHPNHPYGKA
2wbt.1 ---------------------------------------------------------------------
	5v3m.1.C	Zinc finger protein 568	0.09		25.23	0.23	81-207	X-ray	2.09	monomer	10 x ZN	HHblits	0.33
		mouseZFP568-ZnF1-11 in complex with DNA
target MSSSYNTIALSSTPTFLLSSAAAGPGPNNFNRQEAAMTMVQQQPTSSVAPPPKKRRNQPGNPNPDAEVIALSPKTIMATN
5v3m.1 --------------------------------------------------------------------------------
target RFLCEVCNKGFQREQNLQLHRRGHNLPWKLKQKSNKEVRRKVYLCPEPSCVHHDPARALGDLTGIKKHYYRKHGEKKWKC
5v3m.1 PHKCKECGKAFHTPSQLSHHQKLHVGE-------------KPYKCQEC-------GKAFPSNAQLSLHHRVHTDEKCFEC
target DKCSKRYAVQSDWKAHSKTC-GTKEYRCD-CGTIFSRRDSYITHRAFCDALIQESARNPTVSFTAMAAGGGGGARHGFYG
5v3m.1 KECGKAFMRPSHLLRHQRIHTGEKPHKCKECGKAFRYDTQLSLHLLTHA-------------------------------
target GASSALSHNHFGNNPNSGFTPLAAAGYNLNRSSSDKFEDFVPQATNPNPGPTNFLMQCSPNQGLLAQNNQSLMNHHGLIS
5v3m.1 --------------------------------------------------------------------------------
target LGDNNNNNHNFFNLAYFQDTKNSDQTGVPSLFTNGADNNGPSALLRGLTSSSSSSVVVNDFGDCDHGNLQGLMNSLAATT
5v3m.1 --------------------------------------------------------------------------------
target DQQGRSPSLFDLHFANNLSMGGSDRLTLDFLGVNGGIVSTVNGRGGRSGGPPLDAEMKFSHPNHPYGKA
5v3m.1 ---------------------------------------------------------------------
	5k5i.1.A	Transcriptional repressor CTCF	0.11		26.42	0.23	81-206	X-ray	2.19	monomer	5 x ZN	HHblits	0.34
		Homo sapiens CCCTC-binding factor (CTCF) ZnF5-8 and DNA complex structure in space group P65
target MSSSYNTIALSSTPTFLLSSAAAGPGPNNFNRQEAAMTMVQQQPTSSVAPPPKKRRNQPGNPNPDAEVIALSPKTIMATN
5k5i.1 --------------------------------------------------------------------------------
target RFLCEVCNKGFQREQNLQLHRRGHNLPWKLKQKSNKEVRRKVYLCPEPSCVHHDPARALGDLTGIKKHYYRKHGEK--KW
5k5i.1 PFQCSLCSYASRDTYKLKRHMRTHS-------------GEKPYECYIC-------HARFTQSGTMKMHILQKHTENVAKF
target KCDKCSKRYAVQSDWKAHSKTC-G--TKEYRCD-CGTIFSRRDSYITHRAFCDALIQESARNPTVSFTAMAAGGGGGARH
5k5i.1 HCPHCDTVIARKSDLGVHLRKQHSYIEQGKKCRYCDAVFHERYALIQHQKSH----------------------------
target GFYGGASSALSHNHFGNNPNSGFTPLAAAGYNLNRSSSDKFEDFVPQATNPNPGPTNFLMQCSPNQGLLAQNNQSLMNHH
5k5i.1 --------------------------------------------------------------------------------
target GLISLGDNNNNNHNFFNLAYFQDTKNSDQTGVPSLFTNGADNNGPSALLRGLTSSSSSSVVVNDFGDCDHGNLQGLMNSL
5k5i.1 --------------------------------------------------------------------------------
target AATTDQQGRSPSLFDLHFANNLSMGGSDRLTLDFLGVNGGIVSTVNGRGGRSGGPPLDAEMKFSHPNHPYGKA
5k5i.1 -------------------------------------------------------------------------
	5k5j.1.A	Transcriptional repressor CTCF	0.12		26.42	0.23	81-206	X-ray	2.29	monomer	4 x ZN	HHblits	0.34
		Homo sapiens CCCTC-binding factor (CTCF) ZnF5-8 and DNA complex structure in space group P41212
target MSSSYNTIALSSTPTFLLSSAAAGPGPNNFNRQEAAMTMVQQQPTSSVAPPPKKRRNQPGNPNPDAEVIALSPKTIMATN
5k5j.1 --------------------------------------------------------------------------------
target RFLCEVCNKGFQREQNLQLHRRGHNLPWKLKQKSNKEVRRKVYLCPEPSCVHHDPARALGDLTGIKKHYYRKHGEK--KW
5k5j.1 PFQCSLCSYASRDTYKLKRHMRTHS-------------GEKPYECYIC-------HARFTQSGTMKMHILQKHTENVAKF
target KCDKCSKRYAVQSDWKAHSKTC-G--TKEYRCD-CGTIFSRRDSYITHRAFCDALIQESARNPTVSFTAMAAGGGGGARH
5k5j.1 HCPHCDTVIARKSDLGVHLRKQHSYIEQGKKCRYCDAVFHERYALIQHQKSH----------------------------
target GFYGGASSALSHNHFGNNPNSGFTPLAAAGYNLNRSSSDKFEDFVPQATNPNPGPTNFLMQCSPNQGLLAQNNQSLMNHH
5k5j.1 --------------------------------------------------------------------------------
target GLISLGDNNNNNHNFFNLAYFQDTKNSDQTGVPSLFTNGADNNGPSALLRGLTSSSSSSVVVNDFGDCDHGNLQGLMNSL
5k5j.1 --------------------------------------------------------------------------------
target AATTDQQGRSPSLFDLHFANNLSMGGSDRLTLDFLGVNGGIVSTVNGRGGRSGGPPLDAEMKFSHPNHPYGKA
5k5j.1 -------------------------------------------------------------------------
	2dlq.1.A	GLI-Kruppel family member HKR3	0.11		21.7	0.23	82-207	NMR	0	monomer	4 x ZN	HHblits	0.34
		Solution structure of the tandem four zf-C2H2 domain repeats of murine GLI-Kruppel family member HKR3
target MSSSYNTIALSSTPTFLLSSAAAGPGPNNFNRQEAAMTMVQQQPTSSVAPPPKKRRNQPGNPNPDAEVIALSPKTIMATN
2dlq.1 --------------------------------------------------------------------------------
target RFLCEVCNKGFQREQNLQLHRRGHNLPWKLKQKSNKEVRRKVYLCPEPSCVHHDPARALGDLTGIKKHYYRK---HGEKK
2dlq.1 -VECPTCHKKFLSKYYLKVHNRKHTG-------------EKPFECPKC-------GKCYFRKENLLEHEARNCMNRSEQV
target WKCDKCSKRYAVQSDWKAHSKTC-GTKEYRCD-CGTIFSRRDSYITHRAFCDALIQESARNPTVSFTAMAAGGGGGARHG
2dlq.1 FTCSVCQETFRRRMELRLHMVSHTGEMPYKCSSCSQQFMQKKDLQSHMIKLH----------------------------
target FYGGASSALSHNHFGNNPNSGFTPLAAAGYNLNRSSSDKFEDFVPQATNPNPGPTNFLMQCSPNQGLLAQNNQSLMNHHG
2dlq.1 --------------------------------------------------------------------------------
target LISLGDNNNNNHNFFNLAYFQDTKNSDQTGVPSLFTNGADNNGPSALLRGLTSSSSSSVVVNDFGDCDHGNLQGLMNSLA
2dlq.1 --------------------------------------------------------------------------------
target ATTDQQGRSPSLFDLHFANNLSMGGSDRLTLDFLGVNGGIVSTVNGRGGRSGGPPLDAEMKFSHPNHPYGKA
2dlq.1 ------------------------------------------------------------------------
	3w5k.1.B	Zinc finger protein SNAI1	0.08		35	0.21	74-195	X-ray	2.6	hetero-oligomer	4 x ZN	BLAST	0.38
		Crystal structure of Snail1 and importin beta complex
target MSSSYNTIALSSTPTFLLSSAAAGPGPNNFNRQEAAMTMVQQQPTSSVAPPPKKRRNQPGNPNPDAEVIALSPKTIMATN
3w5k.1 -------------------------------------------------------------------------KDLQARK
target RFLCEVCNKGFQREQNLQLHRRGHNLPWKLKQKSNKEVRRKVYLCPEPSCVHHDPARALGDLTGIKKHYYRKHGEKKWKC
3w5k.1 AFNCKYCNKEYLSLGALKMHIRSHTLP----------------------CVCGTCGKAFSRPWLLQGHVRTHTGEKPFSC
target DKCSKRYAVQSDWKAHSKT-CGTKEYRCD-CGTIFSRRDSYITHRAFCDALIQESARNPTVSFTAMAAGGGGGARHGFYG
3w5k.1 PHCSRAFADRSNLRAHLQTHSDVKKYQCQACARTFSR-------------------------------------------
target GASSALSHNHFGNNPNSGFTPLAAAGYNLNRSSSDKFEDFVPQATNPNPGPTNFLMQCSPNQGLLAQNNQSLMNHHGLIS
3w5k.1 --------------------------------------------------------------------------------
target LGDNNNNNHNFFNLAYFQDTKNSDQTGVPSLFTNGADNNGPSALLRGLTSSSSSSVVVNDFGDCDHGNLQGLMNSLAATT
3w5k.1 --------------------------------------------------------------------------------
target DQQGRSPSLFDLHFANNLSMGGSDRLTLDFLGVNGGIVSTVNGRGGRSGGPPLDAEMKFSHPNHPYGKA
3w5k.1 ---------------------------------------------------------------------
	5yef.1.A	Transcriptional repressor CTCF	0.07		20.18	0.23	80-208	X-ray	2.81	monomer	6 x ZN	HHblits	0.31
		Crystal structure of CTCF ZFs2-8-Hs5-1aE
target MSSSYNTIALSSTPTFLLSSAAAGPGPNNFNRQEAAMTMVQQQPTSSVAPPPKKRRNQPGNPNPDAEVIALSPKTIMATN
5yef.1 -------------------------------------------------------------------------------R
target RFLCEVCNKGFQREQNLQLHRRGHNLPWKLKQKSNKEVRRKVYLCPEPSCVHHDPARALGDLTGIKKHYYR-KHGEKKWK
5yef.1 PHKCHLCGRAFRTVTLLRNHLNTHTG-------------TRPHKCPDC-------DMAFVTSGELVRHRRYKHTHEKPFK
target CDKCSKRYAVQSDWKAHSKTC-GTKEYRCD-CGTIFSRRDSYITHRAFCDALIQESARNPTVSFTAMAAGGGGGARHGFY
5yef.1 CSMCDYASVEVSKLKRHIRSHTGERPFQCSLCSYASRDTYKLKRHMRTHSG-----------------------------
target GGASSALSHNHFGNNPNSGFTPLAAAGYNLNRSSSDKFEDFVPQATNPNPGPTNFLMQCSPNQGLLAQNNQSLMNHHGLI
5yef.1 --------------------------------------------------------------------------------
target SLGDNNNNNHNFFNLAYFQDTKNSDQTGVPSLFTNGADNNGPSALLRGLTSSSSSSVVVNDFGDCDHGNLQGLMNSLAAT
5yef.1 --------------------------------------------------------------------------------
target TDQQGRSPSLFDLHFANNLSMGGSDRLTLDFLGVNGGIVSTVNGRGGRSGGPPLDAEMKFSHPNHPYGKA
5yef.1 ----------------------------------------------------------------------
	5yef.2.A	Transcriptional repressor CTCF	0.08		20.18	0.23	80-208	X-ray	2.81	monomer	6 x ZN	HHblits	0.31
		Crystal structure of CTCF ZFs2-8-Hs5-1aE
target MSSSYNTIALSSTPTFLLSSAAAGPGPNNFNRQEAAMTMVQQQPTSSVAPPPKKRRNQPGNPNPDAEVIALSPKTIMATN
5yef.2 -------------------------------------------------------------------------------R
target RFLCEVCNKGFQREQNLQLHRRGHNLPWKLKQKSNKEVRRKVYLCPEPSCVHHDPARALGDLTGIKKHYYR-KHGEKKWK
5yef.2 PHKCHLCGRAFRTVTLLRNHLNTHTG-------------TRPHKCPDC-------DMAFVTSGELVRHRRYKHTHEKPFK
target CDKCSKRYAVQSDWKAHSKTC-GTKEYRCD-CGTIFSRRDSYITHRAFCDALIQESARNPTVSFTAMAAGGGGGARHGFY
5yef.2 CSMCDYASVEVSKLKRHIRSHTGERPFQCSLCSYASRDTYKLKRHMRTHSG-----------------------------
target GGASSALSHNHFGNNPNSGFTPLAAAGYNLNRSSSDKFEDFVPQATNPNPGPTNFLMQCSPNQGLLAQNNQSLMNHHGLI
5yef.2 --------------------------------------------------------------------------------
target SLGDNNNNNHNFFNLAYFQDTKNSDQTGVPSLFTNGADNNGPSALLRGLTSSSSSSVVVNDFGDCDHGNLQGLMNSLAAT
5yef.2 --------------------------------------------------------------------------------
target TDQQGRSPSLFDLHFANNLSMGGSDRLTLDFLGVNGGIVSTVNGRGGRSGGPPLDAEMKFSHPNHPYGKA
5yef.2 ----------------------------------------------------------------------
	5vmz.1.A	Transcriptional regulator Kaiso	0.07		19.09	0.24	76-205	X-ray	2.32	monomer	3 x ZN, 1 x TLA	HHblits	0.3
		Kaiso (ZBTB33) E535Q mutant zinc finger DNA binding domain in complex with a double CpG-methylated DNA resembling the specific Kaiso binding sequence (KBS)
target MSSSYNTIALSSTPTFLLSSAAAGPGPNNFNRQEAAMTMVQQQPTSSVAPPPKKRRNQPGNPNPDAEVIALSPKTIMATN
5vmz.1 ---------------------------------------------------------------------------VDGRV
target RFLCEVCNKGFQREQNLQLHRRGHNLPWKLKQKSNKEVRRKVYLCPEPSCVHHDPARALGDLTGIKKHYYRKHGEKKWKC
5vmz.1 YYICIVCKRSYVCLTSLRRHFNIHS-------------WEKKYPCRYC-------EKVFPLAQYRTKHEIHHTGERRYQC
target DKCSKRYAVQSDWKAHSKTC-GTKEYRCD-CGTIFSRRDSYITHRAFCDALIQESARNPTVSFTAMAAGGGGGARHGFYG
5vmz.1 LACGKSFINYQFMSSHIKSVHSQDPSGDSKLYRLHPCRSLQIRQYAY---------------------------------
target GASSALSHNHFGNNPNSGFTPLAAAGYNLNRSSSDKFEDFVPQATNPNPGPTNFLMQCSPNQGLLAQNNQSLMNHHGLIS
5vmz.1 --------------------------------------------------------------------------------
target LGDNNNNNHNFFNLAYFQDTKNSDQTGVPSLFTNGADNNGPSALLRGLTSSSSSSVVVNDFGDCDHGNLQGLMNSLAATT
5vmz.1 --------------------------------------------------------------------------------
target DQQGRSPSLFDLHFANNLSMGGSDRLTLDFLGVNGGIVSTVNGRGGRSGGPPLDAEMKFSHPNHPYGKA
5vmz.1 ---------------------------------------------------------------------
	6df9.1.A	Transcriptional regulator Kaiso	0.07		19.09	0.24	76-205	X-ray	2.32	monomer	3 x ZN	HHblits	0.3
		Kaiso (ZBTB33) E535Q zinc finger DNA binding domain in complex with the specific Kaiso binding sequence (KBS)
target MSSSYNTIALSSTPTFLLSSAAAGPGPNNFNRQEAAMTMVQQQPTSSVAPPPKKRRNQPGNPNPDAEVIALSPKTIMATN
6df9.1 ---------------------------------------------------------------------------VDGRV
target RFLCEVCNKGFQREQNLQLHRRGHNLPWKLKQKSNKEVRRKVYLCPEPSCVHHDPARALGDLTGIKKHYYRKHGEKKWKC
6df9.1 YYICIVCKRSYVCLTSLRRHFNIHS-------------WEKKYPCRYC-------EKVFPLAQYRTKHEIHHTGERRYQC
target DKCSKRYAVQSDWKAHSKTC-GTKEYRCD-CGTIFSRRDSYITHRAFCDALIQESARNPTVSFTAMAAGGGGGARHGFYG
6df9.1 LACGKSFINYQFMSSHIKSVHSQDPSGDSKLYRLHPCRSLQIRQYAY---------------------------------
target GASSALSHNHFGNNPNSGFTPLAAAGYNLNRSSSDKFEDFVPQATNPNPGPTNFLMQCSPNQGLLAQNNQSLMNHHGLIS
6df9.1 --------------------------------------------------------------------------------
target LGDNNNNNHNFFNLAYFQDTKNSDQTGVPSLFTNGADNNGPSALLRGLTSSSSSSVVVNDFGDCDHGNLQGLMNSLAATT
6df9.1 --------------------------------------------------------------------------------
target DQQGRSPSLFDLHFANNLSMGGSDRLTLDFLGVNGGIVSTVNGRGGRSGGPPLDAEMKFSHPNHPYGKA
6df9.1 ---------------------------------------------------------------------
	6a57.1.A	Lysine-specific demethylase REF6	0.1		18.35	0.23	79-212	X-ray	2.7	homo-dimer	8 x ZN	HHblits	0.31
		Structure of histone demethylase REF6 complexed with DNA
target MSSSYNTIALSSTPTFLLSSAAAGPGPNNFNRQEAAMTMVQQQPTSSVAPPPKKRRNQPGNPNPDAEVIALSPKTIMATN
6a57.1 ------------------------------------------------------------------------------CA
target RFLCEV--CNKGFQREQNLQLHRRGHNLPWKLKQKSNKEVRRKVYLCPEPSCVHHDPARALGDLTGIKKHYYRKHGEKKW
6a57.1 AYQCNMEGCTMSFSSEKQLMLHKRNIC------------------PIKG-------CGKNFFSHKYLVQHQRVHSDDRPL
target KCDK--CSKRYAVQSDWKAHSKTC-GTKEYRCD---CGTIFSRRDSYITHRAFCDALIQESARNPTVSFTAMAAGGGGGA
6a57.1 KCPWKGCKMTFKWAWSRTEHIRVHTGARPYVCAEPDCGQTFRFVSDFSRHKRKTGHSVKK--------------------
target RHGFYGGASSALSHNHFGNNPNSGFTPLAAAGYNLNRSSSDKFEDFVPQATNPNPGPTNFLMQCSPNQGLLAQNNQSLMN
6a57.1 --------------------------------------------------------------------------------
target HHGLISLGDNNNNNHNFFNLAYFQDTKNSDQTGVPSLFTNGADNNGPSALLRGLTSSSSSSVVVNDFGDCDHGNLQGLMN
6a57.1 --------------------------------------------------------------------------------
target SLAATTDQQGRSPSLFDLHFANNLSMGGSDRLTLDFLGVNGGIVSTVNGRGGRSGGPPLDAEMKFSHPNHPYGKA
6a57.1 ---------------------------------------------------------------------------
	6a58.1.A	Lysine-specific demethylase REF6	0.1		18.35	0.23	79-212	X-ray	1.57	monomer	4 x ZN	HHblits	0.31
		Structure of histone demethylase REF6
target MSSSYNTIALSSTPTFLLSSAAAGPGPNNFNRQEAAMTMVQQQPTSSVAPPPKKRRNQPGNPNPDAEVIALSPKTIMATN
6a58.1 ------------------------------------------------------------------------------CA
target RFLCEV--CNKGFQREQNLQLHRRGHNLPWKLKQKSNKEVRRKVYLCPEPSCVHHDPARALGDLTGIKKHYYRKHGEKKW
6a58.1 AYQCNMEGCTMSFSSEKQLMLHKRNIC------------------PIKG-------CGKNFFSHKYLVQHQRVHSDDRPL
target KCDK--CSKRYAVQSDWKAHSKTC-GTKEYRCD---CGTIFSRRDSYITHRAFCDALIQESARNPTVSFTAMAAGGGGGA
6a58.1 KCPWKGCKMTFKWAWSRTEHIRVHTGARPYVCAEPDCGQTFRFVSDFSRHKRKTGHSVKK--------------------
target RHGFYGGASSALSHNHFGNNPNSGFTPLAAAGYNLNRSSSDKFEDFVPQATNPNPGPTNFLMQCSPNQGLLAQNNQSLMN
6a58.1 --------------------------------------------------------------------------------
target HHGLISLGDNNNNNHNFFNLAYFQDTKNSDQTGVPSLFTNGADNNGPSALLRGLTSSSSSSVVVNDFGDCDHGNLQGLMN
6a58.1 --------------------------------------------------------------------------------
target SLAATTDQQGRSPSLFDLHFANNLSMGGSDRLTLDFLGVNGGIVSTVNGRGGRSGGPPLDAEMKFSHPNHPYGKA
6a58.1 ---------------------------------------------------------------------------
	2i13.1.C	Aart	0.09		37.23	0.2	82-195	X-ray	1.96	monomer	6 x ZN	BLAST	0.42
		Aart, a six finger zinc finger designed to recognize ANN triplets
target MSSSYNTIALSSTPTFLLSSAAAGPGPNNFNRQEAAMTMVQQQPTSSVAPPPKKRRNQPGNPNPDAEVIALSPKTIMATN
2i13.1 --------------------------------------------------------------------------------
target RFLCEVCNKGFQREQNLQLHRRGHNLPWKLKQKSNKEVRRKVYLCPEPSCVHHDPARALGDLTGIKKHYYRKHGEKKWKC
2i13.1 -YACPECGKSFSRSDHLAEHQRTH-------------TGEKPYKCPE--C-----GKSFSDKKDLTRHQRTHTGEKPYKC
target DKCSKRYAVQSDWKAHSKT-CGTKEYRC-DCGTIFSRRDSYITHRAFCDALIQESARNPTVSFTAMAAGGGGGARHGFYG
2i13.1 PECGKSFSQRANLRAHQRTHTGEKPYACPECGKSFSQ-------------------------------------------
target GASSALSHNHFGNNPNSGFTPLAAAGYNLNRSSSDKFEDFVPQATNPNPGPTNFLMQCSPNQGLLAQNNQSLMNHHGLIS
2i13.1 --------------------------------------------------------------------------------
target LGDNNNNNHNFFNLAYFQDTKNSDQTGVPSLFTNGADNNGPSALLRGLTSSSSSSVVVNDFGDCDHGNLQGLMNSLAATT
2i13.1 --------------------------------------------------------------------------------
target DQQGRSPSLFDLHFANNLSMGGSDRLTLDFLGVNGGIVSTVNGRGGRSGGPPLDAEMKFSHPNHPYGKA
2i13.1 ---------------------------------------------------------------------
	2i13.2.C	Aart	0.1		37.23	0.2	82-195	X-ray	1.96	monomer	5 x ZN	BLAST	0.42
		Aart, a six finger zinc finger designed to recognize ANN triplets
target MSSSYNTIALSSTPTFLLSSAAAGPGPNNFNRQEAAMTMVQQQPTSSVAPPPKKRRNQPGNPNPDAEVIALSPKTIMATN
2i13.2 --------------------------------------------------------------------------------
target RFLCEVCNKGFQREQNLQLHRRGHNLPWKLKQKSNKEVRRKVYLCPEPSCVHHDPARALGDLTGIKKHYYRKHGEKKWKC
2i13.2 -YACPECGKSFSRSDHLAEHQRTH-------------TGEKPYKCPE--C-----GKSFSDKKDLTRHQRTHTGEKPYKC
target DKCSKRYAVQSDWKAHSKT-CGTKEYRC-DCGTIFSRRDSYITHRAFCDALIQESARNPTVSFTAMAAGGGGGARHGFYG
2i13.2 PECGKSFSQRANLRAHQRTHTGEKPYACPECGKSFSQ-------------------------------------------
target GASSALSHNHFGNNPNSGFTPLAAAGYNLNRSSSDKFEDFVPQATNPNPGPTNFLMQCSPNQGLLAQNNQSLMNHHGLIS
2i13.2 --------------------------------------------------------------------------------
target LGDNNNNNHNFFNLAYFQDTKNSDQTGVPSLFTNGADNNGPSALLRGLTSSSSSSVVVNDFGDCDHGNLQGLMNSLAATT
2i13.2 --------------------------------------------------------------------------------
target DQQGRSPSLFDLHFANNLSMGGSDRLTLDFLGVNGGIVSTVNGRGGRSGGPPLDAEMKFSHPNHPYGKA
2i13.2 ---------------------------------------------------------------------
	5t0u.1.A	Transcriptional repressor CTCF	0.11		20.75	0.23	82-207	X-ray	3.2	monomer	6 x ZN	HHblits	0.32
		CTCF ZnF2-7 and DNA complex structure
target MSSSYNTIALSSTPTFLLSSAAAGPGPNNFNRQEAAMTMVQQQPTSSVAPPPKKRRNQPGNPNPDAEVIALSPKTIMATN
5t0u.1 --------------------------------------------------------------------------------
target RFLCEVCNKGFQREQNLQLHRRGHNLPWKLKQKSNKEVRRKVYLCPEPSCVHHDPARALGDLTGIKKHYYR-KHGEKKWK
5t0u.1 -HKCHLCGRAFRTVTLLRNHLNTHTG-------------TRPHKCPDC-------DMAFVTSGELVRHRRYKHTHEKPFK
target CDKCSKRYAVQSDWKAHSKTC-GTKEYRCD-CGTIFSRRDSYITHRAFCDALIQESARNPTVSFTAMAAGGGGGARHGFY
5t0u.1 CSMCDYASVEVSKLKRHIRSHTGERPFQCSLCSYASRDTYKLKRHMRTHS------------------------------
target GGASSALSHNHFGNNPNSGFTPLAAAGYNLNRSSSDKFEDFVPQATNPNPGPTNFLMQCSPNQGLLAQNNQSLMNHHGLI
5t0u.1 --------------------------------------------------------------------------------
target SLGDNNNNNHNFFNLAYFQDTKNSDQTGVPSLFTNGADNNGPSALLRGLTSSSSSSVVVNDFGDCDHGNLQGLMNSLAAT
5t0u.1 --------------------------------------------------------------------------------
target TDQQGRSPSLFDLHFANNLSMGGSDRLTLDFLGVNGGIVSTVNGRGGRSGGPPLDAEMKFSHPNHPYGKA
5t0u.1 ----------------------------------------------------------------------
	5t0u.2.A	Transcriptional repressor CTCF	0.1		20.75	0.23	82-207	X-ray	3.2	monomer	6 x ZN	HHblits	0.32
		CTCF ZnF2-7 and DNA complex structure
target MSSSYNTIALSSTPTFLLSSAAAGPGPNNFNRQEAAMTMVQQQPTSSVAPPPKKRRNQPGNPNPDAEVIALSPKTIMATN
5t0u.2 --------------------------------------------------------------------------------
target RFLCEVCNKGFQREQNLQLHRRGHNLPWKLKQKSNKEVRRKVYLCPEPSCVHHDPARALGDLTGIKKHYYR-KHGEKKWK
5t0u.2 -HKCHLCGRAFRTVTLLRNHLNTHTG-------------TRPHKCPDC-------DMAFVTSGELVRHRRYKHTHEKPFK
target CDKCSKRYAVQSDWKAHSKTC-GTKEYRCD-CGTIFSRRDSYITHRAFCDALIQESARNPTVSFTAMAAGGGGGARHGFY
5t0u.2 CSMCDYASVEVSKLKRHIRSHTGERPFQCSLCSYASRDTYKLKRHMRTHS------------------------------
target GGASSALSHNHFGNNPNSGFTPLAAAGYNLNRSSSDKFEDFVPQATNPNPGPTNFLMQCSPNQGLLAQNNQSLMNHHGLI
5t0u.2 --------------------------------------------------------------------------------
target SLGDNNNNNHNFFNLAYFQDTKNSDQTGVPSLFTNGADNNGPSALLRGLTSSSSSSVVVNDFGDCDHGNLQGLMNSLAAT
5t0u.2 --------------------------------------------------------------------------------
target TDQQGRSPSLFDLHFANNLSMGGSDRLTLDFLGVNGGIVSTVNGRGGRSGGPPLDAEMKFSHPNHPYGKA
5t0u.2 ----------------------------------------------------------------------
	5lpi.1.A	Centrosomal protein of 104 kDa	0.08		25	0.21	81-204	X-ray	1.8	monomer	4 x ZN	HHblits	0.34
		Structure of the zinc finger array of Cep104
target MSSSYNTIALSSTPTFLLSSAAAGPGPNNFNRQEAAMTMVQQQPTSSVAPPPKKRRNQPGNPNPDAEVIALSPKTIMATN
5lpi.1 --------------------------------------------------------------------------------
target RFLCEVCNKG---FQREQNLQLHRRGHNLPWKLKQKSNKEVRRKVYLCPEPSCVHHDPARALGDLTGIKKHYYRKHGEK-
5lpi.1 DNLCIFCGERSEEFT-EEGLDLHYWKHC-------------L-MLTRCDHCK--------QVVEISSLTEHLLTECDKKD
target -KWKCDKCSKRYAVQSDWKAHSK--TCG-----TKEYRCD-CGTIFSRR-DSYITHRAFCDALIQESARNPTVSFTAMAA
5lpi.1 GFGKCYRCSEAVF-KEELPRHIKHKDCNPAKPEKLANRCPLCHENFSPGEEAWKAHLM----------------------
target GGGGGARHGFYGGASSALSHNHFGNNPNSGFTPLAAAGYNLNRSSSDKFEDFVPQATNPNPGPTNFLMQCSPNQGLLAQN
5lpi.1 --------------------------------------------------------------------------------
target NQSLMNHHGLISLGDNNNNNHNFFNLAYFQDTKNSDQTGVPSLFTNGADNNGPSALLRGLTSSSSSSVVVNDFGDCDHGN
5lpi.1 --------------------------------------------------------------------------------
target LQGLMNSLAATTDQQGRSPSLFDLHFANNLSMGGSDRLTLDFLGVNGGIVSTVNGRGGRSGGPPLDAEMKFSHPNHPYGK
5lpi.1 --------------------------------------------------------------------------------
target A
5lpi.1 -
	5lpi.2.A	Centrosomal protein of 104 kDa	0.08		25	0.21	81-204	X-ray	1.8	monomer	4 x ZN	HHblits	0.34
		Structure of the zinc finger array of Cep104
target MSSSYNTIALSSTPTFLLSSAAAGPGPNNFNRQEAAMTMVQQQPTSSVAPPPKKRRNQPGNPNPDAEVIALSPKTIMATN
5lpi.2 --------------------------------------------------------------------------------
target RFLCEVCNKG---FQREQNLQLHRRGHNLPWKLKQKSNKEVRRKVYLCPEPSCVHHDPARALGDLTGIKKHYYRKHGEK-
5lpi.2 DNLCIFCGERSEEFT-EEGLDLHYWKHC-------------L-MLTRCDHCK--------QVVEISSLTEHLLTECDKKD
target -KWKCDKCSKRYAVQSDWKAHSK--TCG-----TKEYRCD-CGTIFSRR-DSYITHRAFCDALIQESARNPTVSFTAMAA
5lpi.2 GFGKCYRCSEAVF-KEELPRHIKHKDCNPAKPEKLANRCPLCHENFSPGEEAWKAHLM----------------------
target GGGGGARHGFYGGASSALSHNHFGNNPNSGFTPLAAAGYNLNRSSSDKFEDFVPQATNPNPGPTNFLMQCSPNQGLLAQN
5lpi.2 --------------------------------------------------------------------------------
target NQSLMNHHGLISLGDNNNNNHNFFNLAYFQDTKNSDQTGVPSLFTNGADNNGPSALLRGLTSSSSSSVVVNDFGDCDHGN
5lpi.2 --------------------------------------------------------------------------------
target LQGLMNSLAATTDQQGRSPSLFDLHFANNLSMGGSDRLTLDFLGVNGGIVSTVNGRGGRSGGPPLDAEMKFSHPNHPYGK
5lpi.2 --------------------------------------------------------------------------------
target A
5lpi.2 -
	5lpi.3.A	Centrosomal protein of 104 kDa	0.09		25	0.21	81-204	X-ray	1.8	monomer	4 x ZN	HHblits	0.34
		Structure of the zinc finger array of Cep104
target MSSSYNTIALSSTPTFLLSSAAAGPGPNNFNRQEAAMTMVQQQPTSSVAPPPKKRRNQPGNPNPDAEVIALSPKTIMATN
5lpi.3 --------------------------------------------------------------------------------
target RFLCEVCNKG---FQREQNLQLHRRGHNLPWKLKQKSNKEVRRKVYLCPEPSCVHHDPARALGDLTGIKKHYYRKHGEK-
5lpi.3 DNLCIFCGERSEEFT-EEGLDLHYWKHC-------------L-MLTRCDHCK--------QVVEISSLTEHLLTECDKKD
target -KWKCDKCSKRYAVQSDWKAHSK--TCG-----TKEYRCD-CGTIFSRR-DSYITHRAFCDALIQESARNPTVSFTAMAA
5lpi.3 GFGKCYRCSEAVF-KEELPRHIKHKDCNPAKPEKLANRCPLCHENFSPGEEAWKAHLM----------------------
target GGGGGARHGFYGGASSALSHNHFGNNPNSGFTPLAAAGYNLNRSSSDKFEDFVPQATNPNPGPTNFLMQCSPNQGLLAQN
5lpi.3 --------------------------------------------------------------------------------
target NQSLMNHHGLISLGDNNNNNHNFFNLAYFQDTKNSDQTGVPSLFTNGADNNGPSALLRGLTSSSSSSVVVNDFGDCDHGN
5lpi.3 --------------------------------------------------------------------------------
target LQGLMNSLAATTDQQGRSPSLFDLHFANNLSMGGSDRLTLDFLGVNGGIVSTVNGRGGRSGGPPLDAEMKFSHPNHPYGK
5lpi.3 --------------------------------------------------------------------------------
target A
5lpi.3 -
	5lpi.4.A	Centrosomal protein of 104 kDa	0.08		25	0.21	81-204	X-ray	1.8	monomer	4 x ZN	HHblits	0.34
		Structure of the zinc finger array of Cep104
target MSSSYNTIALSSTPTFLLSSAAAGPGPNNFNRQEAAMTMVQQQPTSSVAPPPKKRRNQPGNPNPDAEVIALSPKTIMATN
5lpi.4 --------------------------------------------------------------------------------
target RFLCEVCNKG---FQREQNLQLHRRGHNLPWKLKQKSNKEVRRKVYLCPEPSCVHHDPARALGDLTGIKKHYYRKHGEK-
5lpi.4 DNLCIFCGERSEEFT-EEGLDLHYWKHC-------------L-MLTRCDHCK--------QVVEISSLTEHLLTECDKKD
target -KWKCDKCSKRYAVQSDWKAHSK--TCG-----TKEYRCD-CGTIFSRR-DSYITHRAFCDALIQESARNPTVSFTAMAA
5lpi.4 GFGKCYRCSEAVF-KEELPRHIKHKDCNPAKPEKLANRCPLCHENFSPGEEAWKAHLM----------------------
target GGGGGARHGFYGGASSALSHNHFGNNPNSGFTPLAAAGYNLNRSSSDKFEDFVPQATNPNPGPTNFLMQCSPNQGLLAQN
5lpi.4 --------------------------------------------------------------------------------
target NQSLMNHHGLISLGDNNNNNHNFFNLAYFQDTKNSDQTGVPSLFTNGADNNGPSALLRGLTSSSSSSVVVNDFGDCDHGN
5lpi.4 --------------------------------------------------------------------------------
target LQGLMNSLAATTDQQGRSPSLFDLHFANNLSMGGSDRLTLDFLGVNGGIVSTVNGRGGRSGGPPLDAEMKFSHPNHPYGK
5lpi.4 --------------------------------------------------------------------------------
target A
5lpi.4 -
	6wkr.1.G	Zinc finger protein AEBP2	0.05		20	0.21	77-187	EM	0	hetero-2-1-1-1-1-2-…	1 x MG, 1 x SAH, 1 x ZN	HHblits	0.31
		PRC2-AEBP2-JARID2 bound to H2AK119ub1 nucleosome
target MSSSYNTIALSSTPTFLLSSAAAGPGPNNFNRQEAAMTMVQQQPTSSVAPPPKKRRNQPGNPNPDAEVIALSPKTIMATN
6wkr.1 ----------------------------------------------------------------------------SKNI
target RFLC--EVCNKGFQREQNLQLHRRGHNLPWKLKQKSNKEVRRKVYLCPEPSCVHHDPARALGDLTGIKKHYYRKHGEKKW
6wkr.1 AYNCCWDQCQACFNSSPDLADHIRSIHVDG---------QRGGVFVCLWKGCK--VYNTPSTSQSWLQRHMLTHSGDKPF
target KCDK--CSKRYAVQSDWKAHSKTC-GTKEYRCDCGTIFSRRDSYITHRAFCDALIQESARNPTVSFTAMAAGGGGGARHG
6wkr.1 KCVVGGCNASFASQGGLARHVPTHFSQQNSSK------------------------------------------------
target FYGGASSALSHNHFGNNPNSGFTPLAAAGYNLNRSSSDKFEDFVPQATNPNPGPTNFLMQCSPNQGLLAQNNQSLMNHHG
6wkr.1 --------------------------------------------------------------------------------
target LISLGDNNNNNHNFFNLAYFQDTKNSDQTGVPSLFTNGADNNGPSALLRGLTSSSSSSVVVNDFGDCDHGNLQGLMNSLA
6wkr.1 --------------------------------------------------------------------------------
target ATTDQQGRSPSLFDLHFANNLSMGGSDRLTLDFLGVNGGIVSTVNGRGGRSGGPPLDAEMKFSHPNHPYGKA
6wkr.1 ------------------------------------------------------------------------
	6u9q.1.A	B-cell lymphoma/leukemia 11A	0.08		25.26	0.2	76-190	X-ray	1.83	monomer	3 x ZN, 1 x MG	HHblits	0.33
		Crystal Structure Analysis of DNA-BCL11A Znf domain complex
target MSSSYNTIALSSTPTFLLSSAAAGPGPNNFNRQEAAMTMVQQQPTSSVAPPPKKRRNQPGNPNPDAEVIALSPKTIMATN
6u9q.1 ---------------------------------------------------------------------------KEGRR
target RFLCEVCNKGFQREQNLQLHRRGHNLPWKLKQKSNKEVRRKVYLCPEPSCVHHDPARALGDLTGIKKHYYRKH--GEKKW
6u9q.1 SDTCEYCGKVFKNCSNLTVHRRSHT-------------GERPYKCELC-------NYACAQSSKLTRHMKTHGQVGKDVY
target KCDKCSKRYAVQSDWKAHSKTC-GTKEYRCD-CGTIFSRRDSYITHRAFCDALIQESARNPTVSFTAMAAGGGGGARHGF
6u9q.1 KCEICKMPFSVYSTLEKHMKKWHSDRVLNNDIKT----------------------------------------------
target YGGASSALSHNHFGNNPNSGFTPLAAAGYNLNRSSSDKFEDFVPQATNPNPGPTNFLMQCSPNQGLLAQNNQSLMNHHGL
6u9q.1 --------------------------------------------------------------------------------
target ISLGDNNNNNHNFFNLAYFQDTKNSDQTGVPSLFTNGADNNGPSALLRGLTSSSSSSVVVNDFGDCDHGNLQGLMNSLAA
6u9q.1 --------------------------------------------------------------------------------
target TTDQQGRSPSLFDLHFANNLSMGGSDRLTLDFLGVNGGIVSTVNGRGGRSGGPPLDAEMKFSHPNHPYGKA
6u9q.1 -----------------------------------------------------------------------
	2i13.1.C	Aart	0.09		28.57	0.19	74-184	X-ray	1.96	monomer	6 x ZN	HHblits	0.37
		Aart, a six finger zinc finger designed to recognize ANN triplets
target MSSSYNTIALSSTPTFLLSSAAAGPGPNNFNRQEAAMTMVQQQPTSSVAPPPKKRRNQPGNPNPDAEVIALSPKTIMATN
2i13.1 -------------------------------------------------------------------------RTHTGEK
target RFLCEVCNKGFQREQNLQLHRRGHNLPWKLKQKSNKEVRRKVYLCPEPSCVHHDPARALGDLTGIKKHYYRKHGEKKWKC
2i13.1 PYACPECGKSFSQLAHLRAHQRTHT-------------GEKPYKCPEC-------GKSFSREDNLHTHQRTHTGEKPYKC
target DKCSKRYAVQSDWKAHSKTC-GTKEYRCDCGTIFSRRDSYITHRAFCDALIQESARNPTVSFTAMAAGGGGGARHGFYGG
2i13.1 PECGKSFSRRDALNVHQRTHTGKKT-------------------------------------------------------
target ASSALSHNHFGNNPNSGFTPLAAAGYNLNRSSSDKFEDFVPQATNPNPGPTNFLMQCSPNQGLLAQNNQSLMNHHGLISL
2i13.1 --------------------------------------------------------------------------------
target GDNNNNNHNFFNLAYFQDTKNSDQTGVPSLFTNGADNNGPSALLRGLTSSSSSSVVVNDFGDCDHGNLQGLMNSLAATTD
2i13.1 --------------------------------------------------------------------------------
target QQGRSPSLFDLHFANNLSMGGSDRLTLDFLGVNGGIVSTVNGRGGRSGGPPLDAEMKFSHPNHPYGKA
2i13.1 --------------------------------------------------------------------
	2i13.2.C	Aart	0.04		28.57	0.19	74-184	X-ray	1.96	monomer	5 x ZN	HHblits	0.37
		Aart, a six finger zinc finger designed to recognize ANN triplets
target MSSSYNTIALSSTPTFLLSSAAAGPGPNNFNRQEAAMTMVQQQPTSSVAPPPKKRRNQPGNPNPDAEVIALSPKTIMATN
2i13.2 -------------------------------------------------------------------------RTHTGEK
target RFLCEVCNKGFQREQNLQLHRRGHNLPWKLKQKSNKEVRRKVYLCPEPSCVHHDPARALGDLTGIKKHYYRKHGEKKWKC
2i13.2 PYACPECGKSFSQLAHLRAHQRTHT-------------GEKPYKCPEC-------GKSFSREDNLHTHQRTHTGEKPYKC
target DKCSKRYAVQSDWKAHSKTC-GTKEYRCDCGTIFSRRDSYITHRAFCDALIQESARNPTVSFTAMAAGGGGGARHGFYGG
2i13.2 PECGKSFSRRDALNVHQRTHTGKKT-------------------------------------------------------
target ASSALSHNHFGNNPNSGFTPLAAAGYNLNRSSSDKFEDFVPQATNPNPGPTNFLMQCSPNQGLLAQNNQSLMNHHGLISL
2i13.2 --------------------------------------------------------------------------------
target GDNNNNNHNFFNLAYFQDTKNSDQTGVPSLFTNGADNNGPSALLRGLTSSSSSSVVVNDFGDCDHGNLQGLMNSLAATTD
2i13.2 --------------------------------------------------------------------------------
target QQGRSPSLFDLHFANNLSMGGSDRLTLDFLGVNGGIVSTVNGRGGRSGGPPLDAEMKFSHPNHPYGKA
2i13.2 --------------------------------------------------------------------
	6wmi.1.A	Zinc finger protein 410	0.09		28.57	0.19	73-181	X-ray	2.75	monomer	5 x ZN	HHblits	0.36
		ZNF410 zinc fingers 1-5 with 17 mer blunt DNA Oligonucleotide
target MSSSYNTIALSSTPTFLLSSAAAGPGPNNFNRQEAAMTMVQQQPTSSVAPPPKKRRNQPGNPNPDAEVIALSPKTIMATN
6wmi.1 ------------------------------------------------------------------------MRTHNGEK
target RFLCEV--CNKGFQREQNLQLHRRGHNLPWKLKQKSNKEVRRKVYLCPEPSCVHHDPARALGDLTGIKKHYYRKHGEKKW
6wmi.1 PFMCHESGCGKQFTTAGNLKNHRRIHTG-------------EKPFLCEAQGC-----GRSFAEYSSLRKHLVVHSGEKPH
target KCDKCSKRYAVQSDWKAHSKTCGTKEYRCDCGTIFSRRDSYITHRAFCDALIQESARNPTVSFTAMAAGGGGGARHGFYG
6wmi.1 QCQVCGKTFSQSGSRNVHMRKHH---------------------------------------------------------
target GASSALSHNHFGNNPNSGFTPLAAAGYNLNRSSSDKFEDFVPQATNPNPGPTNFLMQCSPNQGLLAQNNQSLMNHHGLIS
6wmi.1 --------------------------------------------------------------------------------
target LGDNNNNNHNFFNLAYFQDTKNSDQTGVPSLFTNGADNNGPSALLRGLTSSSSSSVVVNDFGDCDHGNLQGLMNSLAATT
6wmi.1 --------------------------------------------------------------------------------
target DQQGRSPSLFDLHFANNLSMGGSDRLTLDFLGVNGGIVSTVNGRGGRSGGPPLDAEMKFSHPNHPYGKA
6wmi.1 ---------------------------------------------------------------------
	2gli.1.C	PROTEIN (FIVE-FINGER GLI)	0.08		30	0.19	73-180	X-ray	2.6	monomer	5 x CO	HHblits	0.37
		FIVE-FINGER GLI/DNA COMPLEX
target MSSSYNTIALSSTPTFLLSSAAAGPGPNNFNRQEAAMTMVQQQPTSSVAPPPKKRRNQPGNPNPDAEVIALSPKTIMATN
2gli.1 ------------------------------------------------------------------------MRRHTGEK
target RFLCEV--CNKGFQREQNLQLHRRGHNLPWKLKQKSNKEVRRKVYLCPEPSCVHHDPARALGDLTGIKKHY-YRKHGEKK
2gli.1 PHKCTFEGCRKSYSRLENLKTHLRSHT-------------GEKPYMCEHEGC-----SKAFSNASDRAKHQNRTHSNEKP
target WKCDK--CSKRYAVQSDWKAHSKTCGTKEYRCDCGTIFSRRDSYITHRAFCDALIQESARNPTVSFTAMAAGGGGGARHG
2gli.1 YVCKLPGCTKRYTDPSSLRKHVKTV-------------------------------------------------------
target FYGGASSALSHNHFGNNPNSGFTPLAAAGYNLNRSSSDKFEDFVPQATNPNPGPTNFLMQCSPNQGLLAQNNQSLMNHHG
2gli.1 --------------------------------------------------------------------------------
target LISLGDNNNNNHNFFNLAYFQDTKNSDQTGVPSLFTNGADNNGPSALLRGLTSSSSSSVVVNDFGDCDHGNLQGLMNSLA
2gli.1 --------------------------------------------------------------------------------
target ATTDQQGRSPSLFDLHFANNLSMGGSDRLTLDFLGVNGGIVSTVNGRGGRSGGPPLDAEMKFSHPNHPYGKA
2gli.1 ------------------------------------------------------------------------
	5yel.1.B	Transcriptional repressor CTCF	0.09		22.83	0.2	70-181	X-ray	2.96	monomer	6 x ZN	HHblits	0.35
		Crystal structure of CTCF ZFs6-11-gb7CSE
target MSSSYNTIALSSTPTFLLSSAAAGPGPNNFNRQEAAMTMVQQQPTSSVAPPPKKRRNQPGNPNPDAEVIALSPKTIMATN
5yel.1 ---------------------------------------------------------------------IQHQKSHKNEK
target RFLCEVCNKGFQREQNLQLHRRGHNLPWKLKQKSNKEVRRKVYLCPEPSCVHHDPARALGDLTGIKKHYYRKHGEK----
5yel.1 RFKCDQCDYASRQERHMIMHKRTHT-------------GEKPYACSHC-------DKTFRQKQLLDMHFKRYHDPNFVPA
target KWKCDKCSKRYAVQSDWKAHSKTCGTKEYRCDCGTIFSRRDSYITHRAFCDALIQESARNPTVSFTAMAAGGGGGARHGF
5yel.1 AFVCSKCGKTFTRRNTMARHADNCA-------------------------------------------------------
target YGGASSALSHNHFGNNPNSGFTPLAAAGYNLNRSSSDKFEDFVPQATNPNPGPTNFLMQCSPNQGLLAQNNQSLMNHHGL
5yel.1 --------------------------------------------------------------------------------
target ISLGDNNNNNHNFFNLAYFQDTKNSDQTGVPSLFTNGADNNGPSALLRGLTSSSSSSVVVNDFGDCDHGNLQGLMNSLAA
5yel.1 --------------------------------------------------------------------------------
target TTDQQGRSPSLFDLHFANNLSMGGSDRLTLDFLGVNGGIVSTVNGRGGRSGGPPLDAEMKFSHPNHPYGKA
5yel.1 -----------------------------------------------------------------------
	6ki6.1.A	B-cell lymphoma/leukemia 11A	0.08		25.81	0.2	77-189	X-ray	2.5	monomer	3 x ZN	HHblits	0.34
		Crystal structure of BCL11A in complex with gamma-globin -115 HPFH region
target MSSSYNTIALSSTPTFLLSSAAAGPGPNNFNRQEAAMTMVQQQPTSSVAPPPKKRRNQPGNPNPDAEVIALSPKTIMATN
6ki6.1 ----------------------------------------------------------------------------EGRR
target RFLCEVCNKGFQREQNLQLHRRGHNLPWKLKQKSNKEVRRKVYLCPEPSCVHHDPARALGDLTGIKKHYYRKH--GEKKW
6ki6.1 SDTCEYCGKVFKNCSNLTVHRRSHTG-------------ERPYKCELC-------NYACAQSSKLTRHMKTHGQVGKDVY
target KCDKCSKRYAVQSDWKAHSKTC-GTKEYRCD-CGTIFSRRDSYITHRAFCDALIQESARNPTVSFTAMAAGGGGGARHGF
6ki6.1 KCEICKMPFSVYSTLEKHMKKWHSDRVLNNDIK-----------------------------------------------
target YGGASSALSHNHFGNNPNSGFTPLAAAGYNLNRSSSDKFEDFVPQATNPNPGPTNFLMQCSPNQGLLAQNNQSLMNHHGL
6ki6.1 --------------------------------------------------------------------------------
target ISLGDNNNNNHNFFNLAYFQDTKNSDQTGVPSLFTNGADNNGPSALLRGLTSSSSSSVVVNDFGDCDHGNLQGLMNSLAA
6ki6.1 --------------------------------------------------------------------------------
target TTDQQGRSPSLFDLHFANNLSMGGSDRLTLDFLGVNGGIVSTVNGRGGRSGGPPLDAEMKFSHPNHPYGKA
6ki6.1 -----------------------------------------------------------------------
	6ki6.2.A	B-cell lymphoma/leukemia 11A	0.05		25.81	0.2	77-189	X-ray	2.5	monomer	2 x ZN	HHblits	0.34
		Crystal structure of BCL11A in complex with gamma-globin -115 HPFH region
target MSSSYNTIALSSTPTFLLSSAAAGPGPNNFNRQEAAMTMVQQQPTSSVAPPPKKRRNQPGNPNPDAEVIALSPKTIMATN
6ki6.2 ----------------------------------------------------------------------------EGRR
target RFLCEVCNKGFQREQNLQLHRRGHNLPWKLKQKSNKEVRRKVYLCPEPSCVHHDPARALGDLTGIKKHYYRKH--GEKKW
6ki6.2 SDTCEYCGKVFKNCSNLTVHRRSHTG-------------ERPYKCELC-------NYACAQSSKLTRHMKTHGQVGKDVY
target KCDKCSKRYAVQSDWKAHSKTC-GTKEYRCD-CGTIFSRRDSYITHRAFCDALIQESARNPTVSFTAMAAGGGGGARHGF
6ki6.2 KCEICKMPFSVYSTLEKHMKKWHSDRVLNNDIK-----------------------------------------------
target YGGASSALSHNHFGNNPNSGFTPLAAAGYNLNRSSSDKFEDFVPQATNPNPGPTNFLMQCSPNQGLLAQNNQSLMNHHGL
6ki6.2 --------------------------------------------------------------------------------
target ISLGDNNNNNHNFFNLAYFQDTKNSDQTGVPSLFTNGADNNGPSALLRGLTSSSSSSVVVNDFGDCDHGNLQGLMNSLAA
6ki6.2 --------------------------------------------------------------------------------
target TTDQQGRSPSLFDLHFANNLSMGGSDRLTLDFLGVNGGIVSTVNGRGGRSGGPPLDAEMKFSHPNHPYGKA
6ki6.2 -----------------------------------------------------------------------
	2csh.1.A	Zinc finger protein 297B	0.1		25.56	0.19	79-217	NMR	0	monomer	3 x ZN	HHblits	0.35
		Solution structure of tandem repeat of the zf-C2H2 domains of human zinc finger protein 297B
target MSSSYNTIALSSTPTFLLSSAAAGPGPNNFNRQEAAMTMVQQQPTSSVAPPPKKRRNQPGNPNPDAEVIALSPKTIMATN
2csh.1 ------------------------------------------------------------------------------DK
target RFLCEVCNKGFQREQNLQLHRRGHNLPWKLKQKSNKEVRRKVYLCPEPSCVHHDPARALGDLTGIKKHYYRKHGEKKWKC
2csh.1 LYPCQ-CGKSFTHKSQRDRHMSMH------------------------------------------------LGLRPYGC
target DKCSKRYAVQSDWKAHSKTC-GTKEYRCD-CGTIFSRRDSYITHRAFCDALIQESARNPTVSFTAMAAGGGGGARHGFYG
2csh.1 GVCGKKFKMKHHLVGHMKIHTGIKPYECNICAKRFMWRDSFHRHVTSCTKSYEAAKAEQ---------------------
target GASSALSHNHFGNNPNSGFTPLAAAGYNLNRSSSDKFEDFVPQATNPNPGPTNFLMQCSPNQGLLAQNNQSLMNHHGLIS
2csh.1 --------------------------------------------------------------------------------
target LGDNNNNNHNFFNLAYFQDTKNSDQTGVPSLFTNGADNNGPSALLRGLTSSSSSSVVVNDFGDCDHGNLQGLMNSLAATT
2csh.1 --------------------------------------------------------------------------------
target DQQGRSPSLFDLHFANNLSMGGSDRLTLDFLGVNGGIVSTVNGRGGRSGGPPLDAEMKFSHPNHPYGKA
2csh.1 ---------------------------------------------------------------------
	5b3h.1.C	Zinc finger protein JACKDAW	0.08		77.61	0.14	154-220	X-ray	2.7	hetero-1-1-1-mer	2 x ZN	BLAST	0.58
		The crystal structure of the JACKDAW/IDD10 bound to the heterodimeric SHR-SCR complex
target MSSSYNTIALSSTPTFLLSSAAAGPGPNNFNRQEAAMTMVQQQPTSSVAPPPKKRRNQPGNPNPDAEVIALSPKTIMATN
5b3h.1 --------------------------------------------------------------------------------
target RFLCEVCNKGFQREQNLQLHRRGHNLPWKLKQKSNKEVRRKVYLCPEPSCVHHDPARALGDLTGIKKHYYRKHGEKKWKC
5b3h.1 -------------------------------------------------------------------------GEKKWKC
target DKCSKRYAVQSDWKAHSKTCGTKEYRCDCGTIFSRRDSYITHRAFCDALIQESARNPTVSFTAMAAGGGGGARHGFYGGA
5b3h.1 EKCSKKYAVQSDWKAHAKTCGTREYKCDCGTLFSRKDSFITHRAFCDALTEEGARMSSLS--------------------
target SSALSHNHFGNNPNSGFTPLAAAGYNLNRSSSDKFEDFVPQATNPNPGPTNFLMQCSPNQGLLAQNNQSLMNHHGLISLG
5b3h.1 --------------------------------------------------------------------------------
target DNNNNNHNFFNLAYFQDTKNSDQTGVPSLFTNGADNNGPSALLRGLTSSSSSSVVVNDFGDCDHGNLQGLMNSLAATTDQ
5b3h.1 --------------------------------------------------------------------------------
target QGRSPSLFDLHFANNLSMGGSDRLTLDFLGVNGGIVSTVNGRGGRSGGPPLDAEMKFSHPNHPYGKA
5b3h.1 -------------------------------------------------------------------
	2prt.1.C	Wilms tumor 1	0.07		26.97	0.19	119-212	X-ray	3.15	monomer	4 x ZN	HHblits	0.36
		Structure of the Wilms Tumor Suppressor Protein Zinc Finger Domain Bound to DNA
target MSSSYNTIALSSTPTFLLSSAAAGPGPNNFNRQEAAMTMVQQQPTSSVAPPPKKRRNQPGNPNPDAEVIALSPKTIMATN
2prt.1 --------------------------------------------------------------------------------
target RFLCEVCNKGFQREQNLQLHRRGHNLPWKLKQKSNKEVRRKVYLCPEPSCVHHDPARALGDLTGIKKHYYRKHGEKKWKC
2prt.1 --------------------------------------EKRPFMCAYPGC-----NKRYFKLSHLQMHSRKHTGEKPYQC
target DK--CSKRYAVQSDWKAHSKTC-GTKEYRCD-CGTIFSRRDSYITHRAFCDALIQESARNPTVSFTAMAAGGGGGARHGF
2prt.1 DFKDCERRFSRSDQLKRHQRRHTGVKPFQCKTCQRKFSRSDHLKTHTRTHTGEKPF------------------------
target YGGASSALSHNHFGNNPNSGFTPLAAAGYNLNRSSSDKFEDFVPQATNPNPGPTNFLMQCSPNQGLLAQNNQSLMNHHGL
2prt.1 --------------------------------------------------------------------------------
target ISLGDNNNNNHNFFNLAYFQDTKNSDQTGVPSLFTNGADNNGPSALLRGLTSSSSSSVVVNDFGDCDHGNLQGLMNSLAA
2prt.1 --------------------------------------------------------------------------------
target TTDQQGRSPSLFDLHFANNLSMGGSDRLTLDFLGVNGGIVSTVNGRGGRSGGPPLDAEMKFSHPNHPYGKA
2prt.1 -----------------------------------------------------------------------
	2jpa.1.C	Wilms tumor 1	0.07		26.97	0.19	119-212	NMR	0	monomer	4 x ZN	HHblits	0.36
		Structure of the Wilms Tumor Suppressor Protein Zinc Finger Domain Bound to DNA
target MSSSYNTIALSSTPTFLLSSAAAGPGPNNFNRQEAAMTMVQQQPTSSVAPPPKKRRNQPGNPNPDAEVIALSPKTIMATN
2jpa.1 --------------------------------------------------------------------------------
target RFLCEVCNKGFQREQNLQLHRRGHNLPWKLKQKSNKEVRRKVYLCPEPSCVHHDPARALGDLTGIKKHYYRKHGEKKWKC
2jpa.1 --------------------------------------EKRPFMCAYPGC-----NKRYFKLSHLQMHSRKHTGEKPYQC
target DK--CSKRYAVQSDWKAHSKTC-GTKEYRCD-CGTIFSRRDSYITHRAFCDALIQESARNPTVSFTAMAAGGGGGARHGF
2jpa.1 DFKDCERRFSRSDQLKRHQRRHTGVKPFQCKTCQRKFSRSDHLKTHTRTHTGEKPF------------------------
target YGGASSALSHNHFGNNPNSGFTPLAAAGYNLNRSSSDKFEDFVPQATNPNPGPTNFLMQCSPNQGLLAQNNQSLMNHHGL
2jpa.1 --------------------------------------------------------------------------------
target ISLGDNNNNNHNFFNLAYFQDTKNSDQTGVPSLFTNGADNNGPSALLRGLTSSSSSSVVVNDFGDCDHGNLQGLMNSLAA
2jpa.1 --------------------------------------------------------------------------------
target TTDQQGRSPSLFDLHFANNLSMGGSDRLTLDFLGVNGGIVSTVNGRGGRSGGPPLDAEMKFSHPNHPYGKA
2jpa.1 -----------------------------------------------------------------------
	2jp9.1.C	Wilms tumor 1	0.06		26.97	0.19	119-212	NMR	0	monomer	4 x ZN	HHblits	0.36
		Structure of the Wilms Tumor Suppressor Protein Zinc Finger Domain Bound to DNA
target MSSSYNTIALSSTPTFLLSSAAAGPGPNNFNRQEAAMTMVQQQPTSSVAPPPKKRRNQPGNPNPDAEVIALSPKTIMATN
2jp9.1 --------------------------------------------------------------------------------
target RFLCEVCNKGFQREQNLQLHRRGHNLPWKLKQKSNKEVRRKVYLCPEPSCVHHDPARALGDLTGIKKHYYRKHGEKKWKC
2jp9.1 --------------------------------------EKRPFMCAYPGC-----NKRYFKLSHLQMHSRKHTGEKPYQC
target DK--CSKRYAVQSDWKAHSKTC-GTKEYRCD-CGTIFSRRDSYITHRAFCDALIQESARNPTVSFTAMAAGGGGGARHGF
2jp9.1 DFKDCERRFSRSDQLKRHQRRHTGVKPFQCKTCQRKFSRSDHLKTHTRTHTGEKPF------------------------
target YGGASSALSHNHFGNNPNSGFTPLAAAGYNLNRSSSDKFEDFVPQATNPNPGPTNFLMQCSPNQGLLAQNNQSLMNHHGL
2jp9.1 --------------------------------------------------------------------------------
target ISLGDNNNNNHNFFNLAYFQDTKNSDQTGVPSLFTNGADNNGPSALLRGLTSSSSSSVVVNDFGDCDHGNLQGLMNSLAA
2jp9.1 --------------------------------------------------------------------------------
target TTDQQGRSPSLFDLHFANNLSMGGSDRLTLDFLGVNGGIVSTVNGRGGRSGGPPLDAEMKFSHPNHPYGKA
2jp9.1 -----------------------------------------------------------------------
	5yj3.1.C	Telomere zinc finger-associated protein	0.06		18.28	0.2	78-189	X-ray	2.85	homo-dimer	4 x ZN	HHblits	0.32
		Crystal structure of TZAP and telomeric DNA complex
target MSSSYNTIALSSTPTFLLSSAAAGPGPNNFNRQEAAMTMVQQQPTSSVAPPPKKRRNQPGNPNPDAEVIALSPKTIMATN
5yj3.1 -----------------------------------------------------------------------------GER
target RFLCEVCNKGFQREQNLQLHRRGHNLPWKLKQKSNKEVRRKVYLCPEPSCVHHDPARALGDLTGIKKHYYRKHGEKKWKC
5yj3.1 PFSCEFCEQRFTEKGPLLRHVASRHQ------------EGRPHFCQIC-------GKTFKAVEQLRVHVRRHKGVRKFEC
target DKCSKRYAVQSDWKAHSKTC-GTKEYRCD-CGTIFSRRDSYITHRAFCDALIQESARNPTVSFTAMAAGGGGGARHGFYG
5yj3.1 TECGYKFTRQAHLRRHMEIHDRVENYNPRQR-------------------------------------------------
target GASSALSHNHFGNNPNSGFTPLAAAGYNLNRSSSDKFEDFVPQATNPNPGPTNFLMQCSPNQGLLAQNNQSLMNHHGLIS
5yj3.1 --------------------------------------------------------------------------------
target LGDNNNNNHNFFNLAYFQDTKNSDQTGVPSLFTNGADNNGPSALLRGLTSSSSSSVVVNDFGDCDHGNLQGLMNSLAATT
5yj3.1 --------------------------------------------------------------------------------
target DQQGRSPSLFDLHFANNLSMGGSDRLTLDFLGVNGGIVSTVNGRGGRSGGPPLDAEMKFSHPNHPYGKA
5yj3.1 ---------------------------------------------------------------------
	5yj3.1.D	Telomere zinc finger-associated protein	0.05		18.28	0.2	78-189	X-ray	2.85	homo-dimer	4 x ZN	HHblits	0.32
		Crystal structure of TZAP and telomeric DNA complex
target MSSSYNTIALSSTPTFLLSSAAAGPGPNNFNRQEAAMTMVQQQPTSSVAPPPKKRRNQPGNPNPDAEVIALSPKTIMATN
5yj3.1 -----------------------------------------------------------------------------GER
target RFLCEVCNKGFQREQNLQLHRRGHNLPWKLKQKSNKEVRRKVYLCPEPSCVHHDPARALGDLTGIKKHYYRKHGEKKWKC
5yj3.1 PFSCEFCEQRFTEKGPLLRHVASRHQ------------EGRPHFCQIC-------GKTFKAVEQLRVHVRRHKGVRKFEC
target DKCSKRYAVQSDWKAHSKTC-GTKEYRCD-CGTIFSRRDSYITHRAFCDALIQESARNPTVSFTAMAAGGGGGARHGFYG
5yj3.1 TECGYKFTRQAHLRRHMEIHDRVENYNPRQR-------------------------------------------------
target GASSALSHNHFGNNPNSGFTPLAAAGYNLNRSSSDKFEDFVPQATNPNPGPTNFLMQCSPNQGLLAQNNQSLMNHHGLIS
5yj3.1 --------------------------------------------------------------------------------
target LGDNNNNNHNFFNLAYFQDTKNSDQTGVPSLFTNGADNNGPSALLRGLTSSSSSSVVVNDFGDCDHGNLQGLMNSLAATT
5yj3.1 --------------------------------------------------------------------------------
target DQQGRSPSLFDLHFANNLSMGGSDRLTLDFLGVNGGIVSTVNGRGGRSGGPPLDAEMKFSHPNHPYGKA
5yj3.1 ---------------------------------------------------------------------
	6wlh.1.A	Wilms tumor protein	0.07		27.27	0.19	119-211	NMR	0	monomer	4 x ZN	HHblits	0.36
		RNA complex of WT1 zinc finger transcription factor
target MSSSYNTIALSSTPTFLLSSAAAGPGPNNFNRQEAAMTMVQQQPTSSVAPPPKKRRNQPGNPNPDAEVIALSPKTIMATN
6wlh.1 --------------------------------------------------------------------------------
target RFLCEVCNKGFQREQNLQLHRRGHNLPWKLKQKSNKEVRRKVYLCPEPSCVHHDPARALGDLTGIKKHYYRKHGEKKWKC
6wlh.1 --------------------------------------EKRPFMCAYPGC-----NKRYFKLSHLQMHSRKHTGEKPYQC
target DK--CSKRYAVQSDWKAHSKTC-GTKEYRCD-CGTIFSRRDSYITHRAFCDALIQESARNPTVSFTAMAAGGGGGARHGF
6wlh.1 DFKDCERRFSRSDQLKRHQRRHTGVKPFQCKTCQRKFSRSDHLKTHTRTHTGEKP-------------------------
target YGGASSALSHNHFGNNPNSGFTPLAAAGYNLNRSSSDKFEDFVPQATNPNPGPTNFLMQCSPNQGLLAQNNQSLMNHHGL
6wlh.1 --------------------------------------------------------------------------------
target ISLGDNNNNNHNFFNLAYFQDTKNSDQTGVPSLFTNGADNNGPSALLRGLTSSSSSSVVVNDFGDCDHGNLQGLMNSLAA
6wlh.1 --------------------------------------------------------------------------------
target TTDQQGRSPSLFDLHFANNLSMGGSDRLTLDFLGVNGGIVSTVNGRGGRSGGPPLDAEMKFSHPNHPYGKA
6wlh.1 -----------------------------------------------------------------------
	5k5h.1.A	Transcriptional repressor CTCF	0.08		22.58	0.2	69-181	X-ray	3.11	monomer	4 x ZN	HHblits	0.31
		Homo sapiens CCCTC-binding factor (CTCF) ZnF4-7 and DNA complex structure
target MSSSYNTIALSSTPTFLLSSAAAGPGPNNFNRQEAAMTMVQQQPTSSVAPPPKKRRNQPGNPNPDAEVIALSPKTIMATN
5k5h.1 --------------------------------------------------------------------LKRHIRSHTGER
target RFLCEVCNKGFQREQNLQLHRRGHNLPWKLKQKSNKEVRRKVYLCPEPSCVHHDPARALGDLTGIKKHYYRKHG--EKKW
5k5h.1 PFQCSLCSYASRDTYKLKRHMRTHSG-------------EKPYECYIC-------HARFTQSGTMKMHILQKHTENVAKF
target KCDKCSKRYAVQSDWKAHSKTCGTKEYRCDCGTIFSRRDSYITHRAFCDALIQESARNPTVSFTAMAAGGGGGARHGFYG
5k5h.1 HCPHCDTVIARKSDLGVHLRKQH---------------------------------------------------------
target GASSALSHNHFGNNPNSGFTPLAAAGYNLNRSSSDKFEDFVPQATNPNPGPTNFLMQCSPNQGLLAQNNQSLMNHHGLIS
5k5h.1 --------------------------------------------------------------------------------
target LGDNNNNNHNFFNLAYFQDTKNSDQTGVPSLFTNGADNNGPSALLRGLTSSSSSSVVVNDFGDCDHGNLQGLMNSLAATT
5k5h.1 --------------------------------------------------------------------------------
target DQQGRSPSLFDLHFANNLSMGGSDRLTLDFLGVNGGIVSTVNGRGGRSGGPPLDAEMKFSHPNHPYGKA
5k5h.1 ---------------------------------------------------------------------
	6ml3.1.A	Zinc finger and BTB domain-containing protein 24	0.09		29.55	0.19	76-183	X-ray	1.68	monomer	4 x ZN	HHblits	0.36
		ZBTB24 Zinc Fingers 4-8 with 19+1mer DNA Oligonucleotide (Sequence 2)
target MSSSYNTIALSSTPTFLLSSAAAGPGPNNFNRQEAAMTMVQQQPTSSVAPPPKKRRNQPGNPNPDAEVIALSPKTIMATN
6ml3.1 ---------------------------------------------------------------------------HTGEK
target RFLCEVCNKGFQREQNLQLHRRGHNLPWKLKQKSNKEVRRKVYLCPEPSCVHHDPARALGDLTGIKKHYYRKHGEKKWKC
6ml3.1 PFTCEICGKSFTAKSSLQTHIRIHRG-------------EKPYSCSIC-------GKCFSDSSAKRRHCILHTGKKPFSC
target DKCSKRYAVQSDWKAHSKTC-GTKEYRCDCGTIFSRRDSYITHRAFCDALIQESARNPTVSFTAMAAGGGGGARHGFYGG
6ml3.1 PECGLQFARLDNLKAHLKIHSKEK--------------------------------------------------------
target ASSALSHNHFGNNPNSGFTPLAAAGYNLNRSSSDKFEDFVPQATNPNPGPTNFLMQCSPNQGLLAQNNQSLMNHHGLISL
6ml3.1 --------------------------------------------------------------------------------
target GDNNNNNHNFFNLAYFQDTKNSDQTGVPSLFTNGADNNGPSALLRGLTSSSSSSVVVNDFGDCDHGNLQGLMNSLAATTD
6ml3.1 --------------------------------------------------------------------------------
target QQGRSPSLFDLHFANNLSMGGSDRLTLDFLGVNGGIVSTVNGRGGRSGGPPLDAEMKFSHPNHPYGKA
6ml3.1 --------------------------------------------------------------------
	6ml2.1.A	Zinc finger and BTB domain-containing protein 24	0.09		29.55	0.19	76-183	X-ray	1.87	monomer	5 x ZN	HHblits	0.36
		ZBTB24 Zinc Fingers 4-8 with 19+1mer DNA Oligonucleotide (Sequence 1)
target MSSSYNTIALSSTPTFLLSSAAAGPGPNNFNRQEAAMTMVQQQPTSSVAPPPKKRRNQPGNPNPDAEVIALSPKTIMATN
6ml2.1 ---------------------------------------------------------------------------HTGEK
target RFLCEVCNKGFQREQNLQLHRRGHNLPWKLKQKSNKEVRRKVYLCPEPSCVHHDPARALGDLTGIKKHYYRKHGEKKWKC
6ml2.1 PFTCEICGKSFTAKSSLQTHIRIHRG-------------EKPYSCSIC-------GKCFSDSSAKRRHCILHTGKKPFSC
target DKCSKRYAVQSDWKAHSKTC-GTKEYRCDCGTIFSRRDSYITHRAFCDALIQESARNPTVSFTAMAAGGGGGARHGFYGG
6ml2.1 PECGLQFARLDNLKAHLKIHSKEK--------------------------------------------------------
target ASSALSHNHFGNNPNSGFTPLAAAGYNLNRSSSDKFEDFVPQATNPNPGPTNFLMQCSPNQGLLAQNNQSLMNHHGLISL
6ml2.1 --------------------------------------------------------------------------------
target GDNNNNNHNFFNLAYFQDTKNSDQTGVPSLFTNGADNNGPSALLRGLTSSSSSSVVVNDFGDCDHGNLQGLMNSLAATTD
6ml2.1 --------------------------------------------------------------------------------
target QQGRSPSLFDLHFANNLSMGGSDRLTLDFLGVNGGIVSTVNGRGGRSGGPPLDAEMKFSHPNHPYGKA
6ml2.1 --------------------------------------------------------------------
	2i13.1.C	Aart	0.05		31.4	0.18	117-209	X-ray	1.96	monomer	6 x ZN	HHblits	0.37
		Aart, a six finger zinc finger designed to recognize ANN triplets
target MSSSYNTIALSSTPTFLLSSAAAGPGPNNFNRQEAAMTMVQQQPTSSVAPPPKKRRNQPGNPNPDAEVIALSPKTIMATN
2i13.1 --------------------------------------------------------------------------------
target RFLCEVCNKGFQREQNLQLHRRGHNLPWKLKQKSNKEVRRKVYLCPEPSCVHHDPARALGDLTGIKKHYYRKHGEKKWKC
2i13.1 ------------------------------------EPGEKPYACPEC-------GKSFSRSDHLAEHQRTHTGEKPYKC
target DKCSKRYAVQSDWKAHSKTC-GTKEYRCD-CGTIFSRRDSYITHRAFCDALIQESARNPTVSFTAMAAGGGGGARHGFYG
2i13.1 PECGKSFSDKKDLTRHQRTHTGEKPYKCPECGKSFSQRANLRAHQRTHTGE-----------------------------
target GASSALSHNHFGNNPNSGFTPLAAAGYNLNRSSSDKFEDFVPQATNPNPGPTNFLMQCSPNQGLLAQNNQSLMNHHGLIS
2i13.1 --------------------------------------------------------------------------------
target LGDNNNNNHNFFNLAYFQDTKNSDQTGVPSLFTNGADNNGPSALLRGLTSSSSSSVVVNDFGDCDHGNLQGLMNSLAATT
2i13.1 --------------------------------------------------------------------------------
target DQQGRSPSLFDLHFANNLSMGGSDRLTLDFLGVNGGIVSTVNGRGGRSGGPPLDAEMKFSHPNHPYGKA
2i13.1 ---------------------------------------------------------------------
	2i13.2.C	Aart	0.08		31.4	0.18	117-209	X-ray	1.96	monomer	5 x ZN	HHblits	0.37
		Aart, a six finger zinc finger designed to recognize ANN triplets
target MSSSYNTIALSSTPTFLLSSAAAGPGPNNFNRQEAAMTMVQQQPTSSVAPPPKKRRNQPGNPNPDAEVIALSPKTIMATN
2i13.2 --------------------------------------------------------------------------------
target RFLCEVCNKGFQREQNLQLHRRGHNLPWKLKQKSNKEVRRKVYLCPEPSCVHHDPARALGDLTGIKKHYYRKHGEKKWKC
2i13.2 ------------------------------------EPGEKPYACPEC-------GKSFSRSDHLAEHQRTHTGEKPYKC
target DKCSKRYAVQSDWKAHSKTC-GTKEYRCD-CGTIFSRRDSYITHRAFCDALIQESARNPTVSFTAMAAGGGGGARHGFYG
2i13.2 PECGKSFSDKKDLTRHQRTHTGEKPYKCPECGKSFSQRANLRAHQRTHTGE-----------------------------
target GASSALSHNHFGNNPNSGFTPLAAAGYNLNRSSSDKFEDFVPQATNPNPGPTNFLMQCSPNQGLLAQNNQSLMNHHGLIS
2i13.2 --------------------------------------------------------------------------------
target LGDNNNNNHNFFNLAYFQDTKNSDQTGVPSLFTNGADNNGPSALLRGLTSSSSSSVVVNDFGDCDHGNLQGLMNSLAATT
2i13.2 --------------------------------------------------------------------------------
target DQQGRSPSLFDLHFANNLSMGGSDRLTLDFLGVNGGIVSTVNGRGGRSGGPPLDAEMKFSHPNHPYGKA
2i13.2 ---------------------------------------------------------------------
	3w5k.1.B	Zinc finger protein SNAI1	0.07		19.35	0.2	117-218	X-ray	2.6	hetero-oligomer	4 x ZN	HHblits	0.3
		Crystal structure of Snail1 and importin beta complex
target MSSSYNTIALSSTPTFLLSSAAAGPGPNNFNRQEAAMTMVQQQPTSSVAPPPKKRRNQPGNPNPDAEVIALSPKTIMATN
3w5k.1 --------------------------------------------------------------------------------
target RFLCEVCNKGFQREQNLQLHRRGHNLPWKLKQKSNKEVRRKVYLCPEPSCVHHDPARALGDLTGIKKHYYRKHGEKKWKC
3w5k.1 ------------------------------------LQARKAFNCKYC-------NKEYLSLGALKMHIRSHT--LPCVC
target DKCSKRYAVQSDWKAHSKTC-GTKEYRCD-CGTIFSRRDSYITHRAFCDALIQESARNPTVSFTAMAAGGGGGARHGFYG
3w5k.1 GTCGKAFSRPWLLQGHVRTHTGEKPFSCPHCSRAFADRSNLRAHLQTHSDVKKYQCQACA--------------------
target GASSALSHNHFGNNPNSGFTPLAAAGYNLNRSSSDKFEDFVPQATNPNPGPTNFLMQCSPNQGLLAQNNQSLMNHHGLIS
3w5k.1 --------------------------------------------------------------------------------
target LGDNNNNNHNFFNLAYFQDTKNSDQTGVPSLFTNGADNNGPSALLRGLTSSSSSSVVVNDFGDCDHGNLQGLMNSLAATT
3w5k.1 --------------------------------------------------------------------------------
target DQQGRSPSLFDLHFANNLSMGGSDRLTLDFLGVNGGIVSTVNGRGGRSGGPPLDAEMKFSHPNHPYGKA
3w5k.1 ---------------------------------------------------------------------
	6e94.1.A	Zinc finger and BTB domain-containing protein 38	0.08		24.44	0.19	71-180	X-ray	1.59	monomer	4 x ZN	HHblits	0.33
		Crystal Structure of ZBTB38 C-terminal Zinc Fingers 6-9 K1055R in complex with methylated DNA
target MSSSYNTIALSSTPTFLLSSAAAGPGPNNFNRQEAAMTMVQQQPTSSVAPPPKKRRNQPGNPNPDAEVIALSPKTIMATN
6e94.1 ----------------------------------------------------------------------MHMRCHTGEK
target RFLCEVCNKGFQREQNLQLHRRGHNLPWKLKQKSNKEVRRKVYLCPEPSCVHHDPARALGDLTGIKKHYYRKHGEKKWKC
6e94.1 PYQCKTCGRCFSVQGNLQRHERIHLG-------------LKEFVCQYC-------NKAFTLNETLKIHERIHTGEKRYHC
target DKCSKRYAVQSDWKAHSKTCGTKEYRCDCGTIFSRRDSYITHRAFCDALIQESARNPTVSFTAMAAGGGGGARHGFYGGA
6e94.1 QFCFQRFLYLSTKRNHEQRH------------------------------------------------------------
target SSALSHNHFGNNPNSGFTPLAAAGYNLNRSSSDKFEDFVPQATNPNPGPTNFLMQCSPNQGLLAQNNQSLMNHHGLISLG
6e94.1 --------------------------------------------------------------------------------
target DNNNNNHNFFNLAYFQDTKNSDQTGVPSLFTNGADNNGPSALLRGLTSSSSSSVVVNDFGDCDHGNLQGLMNSLAATTDQ
6e94.1 --------------------------------------------------------------------------------
target QGRSPSLFDLHFANNLSMGGSDRLTLDFLGVNGGIVSTVNGRGGRSGGPPLDAEMKFSHPNHPYGKA
6e94.1 -------------------------------------------------------------------
	6blw.1.A	Wilms tumor protein	0.08		28.24	0.18	119-208	X-ray	1.83	monomer	4 x ZN	HHblits	0.37
		Zinc finger Domain of WT1(+KTS form) with M342R Mutation and 17+1mer Oligonucleotide with Triplet GGT
target MSSSYNTIALSSTPTFLLSSAAAGPGPNNFNRQEAAMTMVQQQPTSSVAPPPKKRRNQPGNPNPDAEVIALSPKTIMATN
6blw.1 --------------------------------------------------------------------------------
target RFLCEVCNKGFQREQNLQLHRRGHNLPWKLKQKSNKEVRRKVYLCPEPSCVHHDPARALGDLTGIKKHYYRKHGEKKWKC
6blw.1 --------------------------------------EKRPFMCAYPGC-----NKRYFKLSHLQRHSRKHTGEKPYQC
target DK--CSKRYAVQSDWKAHSKTC-GTKEYRCD-CGTIFSRRDSYITHRAFCDALIQESARNPTVSFTAMAAGGGGGARHGF
6blw.1 DFKDCERRFSRSDQLKRHQRRHTGVKPFQCKTCQRKFSRSDHLKTHTRTHTG----------------------------
target YGGASSALSHNHFGNNPNSGFTPLAAAGYNLNRSSSDKFEDFVPQATNPNPGPTNFLMQCSPNQGLLAQNNQSLMNHHGL
6blw.1 --------------------------------------------------------------------------------
target ISLGDNNNNNHNFFNLAYFQDTKNSDQTGVPSLFTNGADNNGPSALLRGLTSSSSSSVVVNDFGDCDHGNLQGLMNSLAA
6blw.1 --------------------------------------------------------------------------------
target TTDQQGRSPSLFDLHFANNLSMGGSDRLTLDFLGVNGGIVSTVNGRGGRSGGPPLDAEMKFSHPNHPYGKA
6blw.1 -----------------------------------------------------------------------
	5yj3.1.C	Telomere zinc finger-associated protein	0.04		16.3	0.2	118-216	X-ray	2.85	homo-dimer	4 x ZN	HHblits	0.31
		Crystal structure of TZAP and telomeric DNA complex
target MSSSYNTIALSSTPTFLLSSAAAGPGPNNFNRQEAAMTMVQQQPTSSVAPPPKKRRNQPGNPNPDAEVIALSPKTIMATN
5yj3.1 --------------------------------------------------------------------------------
target RFLCEVCNKGFQREQNLQLHRRGHNLPWKLKQKSNKEVRRKVYLCPEPSCVHHDPARALGDLTGIKKHYYR-KHGEKKWK
5yj3.1 -------------------------------------TGERPFSCEFC-------EQRFTEKGPLLRHVASRHQEGRPHF
target CDKCSKRYAVQSDWKAHSKTC-GTKEYRCD-CGTIFSRRDSYITHRAFCDALIQESARNPTVSFTAMAAGGGGGARHGFY
5yj3.1 CQICGKTFKAVEQLRVHVRRHKGVRKFECTECGYKFTRQAHLRRHMEIHDRVENYNPRQ---------------------
target GGASSALSHNHFGNNPNSGFTPLAAAGYNLNRSSSDKFEDFVPQATNPNPGPTNFLMQCSPNQGLLAQNNQSLMNHHGLI
5yj3.1 --------------------------------------------------------------------------------
target SLGDNNNNNHNFFNLAYFQDTKNSDQTGVPSLFTNGADNNGPSALLRGLTSSSSSSVVVNDFGDCDHGNLQGLMNSLAAT
5yj3.1 --------------------------------------------------------------------------------
target TDQQGRSPSLFDLHFANNLSMGGSDRLTLDFLGVNGGIVSTVNGRGGRSGGPPLDAEMKFSHPNHPYGKA
5yj3.1 ----------------------------------------------------------------------
	5yj3.1.D	Telomere zinc finger-associated protein	0.04		16.3	0.2	118-216	X-ray	2.85	homo-dimer	4 x ZN	HHblits	0.31
		Crystal structure of TZAP and telomeric DNA complex
target MSSSYNTIALSSTPTFLLSSAAAGPGPNNFNRQEAAMTMVQQQPTSSVAPPPKKRRNQPGNPNPDAEVIALSPKTIMATN
5yj3.1 --------------------------------------------------------------------------------
target RFLCEVCNKGFQREQNLQLHRRGHNLPWKLKQKSNKEVRRKVYLCPEPSCVHHDPARALGDLTGIKKHYYR-KHGEKKWK
5yj3.1 -------------------------------------TGERPFSCEFC-------EQRFTEKGPLLRHVASRHQEGRPHF
target CDKCSKRYAVQSDWKAHSKTC-GTKEYRCD-CGTIFSRRDSYITHRAFCDALIQESARNPTVSFTAMAAGGGGGARHGFY
5yj3.1 CQICGKTFKAVEQLRVHVRRHKGVRKFECTECGYKFTRQAHLRRHMEIHDRVENYNPRQ---------------------
target GGASSALSHNHFGNNPNSGFTPLAAAGYNLNRSSSDKFEDFVPQATNPNPGPTNFLMQCSPNQGLLAQNNQSLMNHHGLI
5yj3.1 --------------------------------------------------------------------------------
target SLGDNNNNNHNFFNLAYFQDTKNSDQTGVPSLFTNGADNNGPSALLRGLTSSSSSSVVVNDFGDCDHGNLQGLMNSLAAT
5yj3.1 --------------------------------------------------------------------------------
target TDQQGRSPSLFDLHFANNLSMGGSDRLTLDFLGVNGGIVSTVNGRGGRSGGPPLDAEMKFSHPNHPYGKA
5yj3.1 ----------------------------------------------------------------------
	2dlq.1.A	GLI-Kruppel family member HKR3	0.07		21.11	0.19	74-180	NMR	0	monomer	4 x ZN	HHblits	0.33
		Solution structure of the tandem four zf-C2H2 domain repeats of murine GLI-Kruppel family member HKR3
target MSSSYNTIALSSTPTFLLSSAAAGPGPNNFNRQEAAMTMVQQQPTSSVAPPPKKRRNQPGNPNPDAEVIALSPKTIMATN
2dlq.1 -------------------------------------------------------------------------RKHTGEK
target RFLCEVCNKGFQREQNLQLHRRGHNLPWKLKQKSNKEVRRKVYLCPEPSCVHHDPARALGDLTGIKKHYYRKHGEKKWKC
2dlq.1 PFECPKCGKCYFRKENLLEHEARNCM----------NRSEQVFTCSVC-------QETFRRRMELRLHMVSHTGEMPYKC
target DKCSKRYAVQSDWKAHSKT-CGTKEYRCDCGTIFSRRDSYITHRAFCDALIQESARNPTVSFTAMAAGGGGGARHGFYGG
2dlq.1 SSCSQQFMQKKDLQSHMIKLH-----------------------------------------------------------
target ASSALSHNHFGNNPNSGFTPLAAAGYNLNRSSSDKFEDFVPQATNPNPGPTNFLMQCSPNQGLLAQNNQSLMNHHGLISL
2dlq.1 --------------------------------------------------------------------------------
target GDNNNNNHNFFNLAYFQDTKNSDQTGVPSLFTNGADNNGPSALLRGLTSSSSSSVVVNDFGDCDHGNLQGLMNSLAATTD
2dlq.1 --------------------------------------------------------------------------------
target QQGRSPSLFDLHFANNLSMGGSDRLTLDFLGVNGGIVSTVNGRGGRSGGPPLDAEMKFSHPNHPYGKA
2dlq.1 --------------------------------------------------------------------
	1ubd.1.C	PROTEIN (YY1 ZINC FINGER DOMAIN)	0.09		22.73	0.19	78-183	X-ray	2.5	monomer	4 x ZN	HHblits	0.34
		CO-CRYSTAL STRUCTURE OF HUMAN YY1 ZINC FINGER DOMAIN BOUND TO THE ADENO-ASSOCIATED VIRUS P5 INITIATOR ELEMENT
target MSSSYNTIALSSTPTFLLSSAAAGPGPNNFNRQEAAMTMVQQQPTSSVAPPPKKRRNQPGNPNPDAEVIALSPKTIMATN
1ubd.1 -----------------------------------------------------------------------------GPR
target RFLCEVCNKGFQREQNLQLHRRGHNLPWKLKQKSNKEVRRKVYLCPEPSCVHHDPARALGDLTGIKKHYYRKHGEKKWKC
1ubd.1 VHVCAECGKAFVESSKLKRHQLVHT-------------GEKPFQCTFEGC-----GKRFSLDFNLRTHVRIHTGDRPYVC
target D--KCSKRYAVQSDWKAHSKTC-GTKEYRCDCGTIFSRRDSYITHRAFCDALIQESARNPTVSFTAMAAGGGGGARHGFY
1ubd.1 PFDGCNKKFAQSTNLKSHILTHAKAK------------------------------------------------------
target GGASSALSHNHFGNNPNSGFTPLAAAGYNLNRSSSDKFEDFVPQATNPNPGPTNFLMQCSPNQGLLAQNNQSLMNHHGLI
1ubd.1 --------------------------------------------------------------------------------
target SLGDNNNNNHNFFNLAYFQDTKNSDQTGVPSLFTNGADNNGPSALLRGLTSSSSSSVVVNDFGDCDHGNLQGLMNSLAAT
1ubd.1 --------------------------------------------------------------------------------
target TDQQGRSPSLFDLHFANNLSMGGSDRLTLDFLGVNGGIVSTVNGRGGRSGGPPLDAEMKFSHPNHPYGKA
1ubd.1 ----------------------------------------------------------------------
	6b0r.1.A	Wilms tumor protein	0.07		28.24	0.18	121-210	X-ray	1.82	monomer	4 x ZN	HHblits	0.37
		Zinc finger Domain of WT1(-KTS form) with M342R Mutation and 14+1mer Oligonucleotide with 3' Triplet TGG
target MSSSYNTIALSSTPTFLLSSAAAGPGPNNFNRQEAAMTMVQQQPTSSVAPPPKKRRNQPGNPNPDAEVIALSPKTIMATN
6b0r.1 --------------------------------------------------------------------------------
target RFLCEVCNKGFQREQNLQLHRRGHNLPWKLKQKSNKEVRRKVYLCPEPSCVHHDPARALGDLTGIKKHYYRKHGEKKWKC
6b0r.1 ----------------------------------------RPFMCAYPGC-----NKRYFKLSHLQRHSRKHTGEKPYQC
target DK--CSKRYAVQSDWKAHSKTC-GTKEYRCD-CGTIFSRRDSYITHRAFCDALIQESARNPTVSFTAMAAGGGGGARHGF
6b0r.1 DFKDCERRFSRSDQLKRHQRRHTGVKPFQCKTCQRKFSRSDHLKTHTRTHTGEK--------------------------
target YGGASSALSHNHFGNNPNSGFTPLAAAGYNLNRSSSDKFEDFVPQATNPNPGPTNFLMQCSPNQGLLAQNNQSLMNHHGL
6b0r.1 --------------------------------------------------------------------------------
target ISLGDNNNNNHNFFNLAYFQDTKNSDQTGVPSLFTNGADNNGPSALLRGLTSSSSSSVVVNDFGDCDHGNLQGLMNSLAA
6b0r.1 --------------------------------------------------------------------------------
target TTDQQGRSPSLFDLHFANNLSMGGSDRLTLDFLGVNGGIVSTVNGRGGRSGGPPLDAEMKFSHPNHPYGKA
6b0r.1 -----------------------------------------------------------------------
	6b0r.2.A	Wilms tumor protein	0.07		28.24	0.18	121-210	X-ray	1.82	monomer	4 x ZN	HHblits	0.37
		Zinc finger Domain of WT1(-KTS form) with M342R Mutation and 14+1mer Oligonucleotide with 3' Triplet TGG
target MSSSYNTIALSSTPTFLLSSAAAGPGPNNFNRQEAAMTMVQQQPTSSVAPPPKKRRNQPGNPNPDAEVIALSPKTIMATN
6b0r.2 --------------------------------------------------------------------------------
target RFLCEVCNKGFQREQNLQLHRRGHNLPWKLKQKSNKEVRRKVYLCPEPSCVHHDPARALGDLTGIKKHYYRKHGEKKWKC
6b0r.2 ----------------------------------------RPFMCAYPGC-----NKRYFKLSHLQRHSRKHTGEKPYQC
target DK--CSKRYAVQSDWKAHSKTC-GTKEYRCD-CGTIFSRRDSYITHRAFCDALIQESARNPTVSFTAMAAGGGGGARHGF
6b0r.2 DFKDCERRFSRSDQLKRHQRRHTGVKPFQCKTCQRKFSRSDHLKTHTRTHTGEK--------------------------
target YGGASSALSHNHFGNNPNSGFTPLAAAGYNLNRSSSDKFEDFVPQATNPNPGPTNFLMQCSPNQGLLAQNNQSLMNHHGL
6b0r.2 --------------------------------------------------------------------------------
target ISLGDNNNNNHNFFNLAYFQDTKNSDQTGVPSLFTNGADNNGPSALLRGLTSSSSSSVVVNDFGDCDHGNLQGLMNSLAA
6b0r.2 --------------------------------------------------------------------------------
target TTDQQGRSPSLFDLHFANNLSMGGSDRLTLDFLGVNGGIVSTVNGRGGRSGGPPLDAEMKFSHPNHPYGKA
6b0r.2 -----------------------------------------------------------------------
	6b0p.1.A	Wilms tumor protein	0.06		28.24	0.18	121-210	X-ray	2.08	monomer	4 x ZN	HHblits	0.36
		Zinc finger Domain of WT1(-KTS form) with 12+1mer Oligonucleotide with 3' Triplet GGT
target MSSSYNTIALSSTPTFLLSSAAAGPGPNNFNRQEAAMTMVQQQPTSSVAPPPKKRRNQPGNPNPDAEVIALSPKTIMATN
6b0p.1 --------------------------------------------------------------------------------
target RFLCEVCNKGFQREQNLQLHRRGHNLPWKLKQKSNKEVRRKVYLCPEPSCVHHDPARALGDLTGIKKHYYRKHGEKKWKC
6b0p.1 ----------------------------------------RPFMCAYPGC-----NKRYFKLSHLQMHSRKHTGEKPYQC
target DK--CSKRYAVQSDWKAHSKTC-GTKEYRCD-CGTIFSRRDSYITHRAFCDALIQESARNPTVSFTAMAAGGGGGARHGF
6b0p.1 DFKDCERRFSRSDQLKRHQRRHTGVKPFQCKTCQRKFSRSDHLKTHTRTHTGEK--------------------------
target YGGASSALSHNHFGNNPNSGFTPLAAAGYNLNRSSSDKFEDFVPQATNPNPGPTNFLMQCSPNQGLLAQNNQSLMNHHGL
6b0p.1 --------------------------------------------------------------------------------
target ISLGDNNNNNHNFFNLAYFQDTKNSDQTGVPSLFTNGADNNGPSALLRGLTSSSSSSVVVNDFGDCDHGNLQGLMNSLAA
6b0p.1 --------------------------------------------------------------------------------
target TTDQQGRSPSLFDLHFANNLSMGGSDRLTLDFLGVNGGIVSTVNGRGGRSGGPPLDAEMKFSHPNHPYGKA
6b0p.1 -----------------------------------------------------------------------
	6b0p.2.A	Wilms tumor protein	0.06		28.24	0.18	121-210	X-ray	2.08	monomer	4 x ZN	HHblits	0.36
		Zinc finger Domain of WT1(-KTS form) with 12+1mer Oligonucleotide with 3' Triplet GGT
target MSSSYNTIALSSTPTFLLSSAAAGPGPNNFNRQEAAMTMVQQQPTSSVAPPPKKRRNQPGNPNPDAEVIALSPKTIMATN
6b0p.2 --------------------------------------------------------------------------------
target RFLCEVCNKGFQREQNLQLHRRGHNLPWKLKQKSNKEVRRKVYLCPEPSCVHHDPARALGDLTGIKKHYYRKHGEKKWKC
6b0p.2 ----------------------------------------RPFMCAYPGC-----NKRYFKLSHLQMHSRKHTGEKPYQC
target DK--CSKRYAVQSDWKAHSKTC-GTKEYRCD-CGTIFSRRDSYITHRAFCDALIQESARNPTVSFTAMAAGGGGGARHGF
6b0p.2 DFKDCERRFSRSDQLKRHQRRHTGVKPFQCKTCQRKFSRSDHLKTHTRTHTGEK--------------------------
target YGGASSALSHNHFGNNPNSGFTPLAAAGYNLNRSSSDKFEDFVPQATNPNPGPTNFLMQCSPNQGLLAQNNQSLMNHHGL
6b0p.2 --------------------------------------------------------------------------------
target ISLGDNNNNNHNFFNLAYFQDTKNSDQTGVPSLFTNGADNNGPSALLRGLTSSSSSSVVVNDFGDCDHGNLQGLMNSLAA
6b0p.2 --------------------------------------------------------------------------------
target TTDQQGRSPSLFDLHFANNLSMGGSDRLTLDFLGVNGGIVSTVNGRGGRSGGPPLDAEMKFSHPNHPYGKA
6b0p.2 -----------------------------------------------------------------------
	6b0q.1.A	Wilms tumor protein	0.06		28.24	0.18	121-210	X-ray	2.79	monomer	4 x ZN	HHblits	0.36
		Zinc finger Domain of WT1(-KTS form) with 13+1mer Oligonucleotide with 3' Triplet TGT
target MSSSYNTIALSSTPTFLLSSAAAGPGPNNFNRQEAAMTMVQQQPTSSVAPPPKKRRNQPGNPNPDAEVIALSPKTIMATN
6b0q.1 --------------------------------------------------------------------------------
target RFLCEVCNKGFQREQNLQLHRRGHNLPWKLKQKSNKEVRRKVYLCPEPSCVHHDPARALGDLTGIKKHYYRKHGEKKWKC
6b0q.1 ----------------------------------------RPFMCAYPGC-----NKRYFKLSHLQMHSRKHTGEKPYQC
target DK--CSKRYAVQSDWKAHSKTC-GTKEYRCD-CGTIFSRRDSYITHRAFCDALIQESARNPTVSFTAMAAGGGGGARHGF
6b0q.1 DFKDCERRFSRSDQLKRHQRRHTGVKPFQCKTCQRKFSRSDHLKTHTRTHTGEK--------------------------
target YGGASSALSHNHFGNNPNSGFTPLAAAGYNLNRSSSDKFEDFVPQATNPNPGPTNFLMQCSPNQGLLAQNNQSLMNHHGL
6b0q.1 --------------------------------------------------------------------------------
target ISLGDNNNNNHNFFNLAYFQDTKNSDQTGVPSLFTNGADNNGPSALLRGLTSSSSSSVVVNDFGDCDHGNLQGLMNSLAA
6b0q.1 --------------------------------------------------------------------------------
target TTDQQGRSPSLFDLHFANNLSMGGSDRLTLDFLGVNGGIVSTVNGRGGRSGGPPLDAEMKFSHPNHPYGKA
6b0q.1 -----------------------------------------------------------------------
	6b0q.2.A	Wilms tumor protein	0.06		28.24	0.18	121-210	X-ray	2.79	monomer	4 x ZN	HHblits	0.36
		Zinc finger Domain of WT1(-KTS form) with 13+1mer Oligonucleotide with 3' Triplet TGT
target MSSSYNTIALSSTPTFLLSSAAAGPGPNNFNRQEAAMTMVQQQPTSSVAPPPKKRRNQPGNPNPDAEVIALSPKTIMATN
6b0q.2 --------------------------------------------------------------------------------
target RFLCEVCNKGFQREQNLQLHRRGHNLPWKLKQKSNKEVRRKVYLCPEPSCVHHDPARALGDLTGIKKHYYRKHGEKKWKC
6b0q.2 ----------------------------------------RPFMCAYPGC-----NKRYFKLSHLQMHSRKHTGEKPYQC
target DK--CSKRYAVQSDWKAHSKTC-GTKEYRCD-CGTIFSRRDSYITHRAFCDALIQESARNPTVSFTAMAAGGGGGARHGF
6b0q.2 DFKDCERRFSRSDQLKRHQRRHTGVKPFQCKTCQRKFSRSDHLKTHTRTHTGEK--------------------------
target YGGASSALSHNHFGNNPNSGFTPLAAAGYNLNRSSSDKFEDFVPQATNPNPGPTNFLMQCSPNQGLLAQNNQSLMNHHGL
6b0q.2 --------------------------------------------------------------------------------
target ISLGDNNNNNHNFFNLAYFQDTKNSDQTGVPSLFTNGADNNGPSALLRGLTSSSSSSVVVNDFGDCDHGNLQGLMNSLAA
6b0q.2 --------------------------------------------------------------------------------
target TTDQQGRSPSLFDLHFANNLSMGGSDRLTLDFLGVNGGIVSTVNGRGGRSGGPPLDAEMKFSHPNHPYGKA
6b0q.2 -----------------------------------------------------------------------
	6b0o.1.A	Wilms tumor protein	0.06		28.24	0.18	121-210	X-ray	1.55	monomer	4 x ZN	HHblits	0.36
		Zinc finger Domain of WT1(-KTS form) with 12+1mer Oligonucleotide with 3' Triplet TGT
target MSSSYNTIALSSTPTFLLSSAAAGPGPNNFNRQEAAMTMVQQQPTSSVAPPPKKRRNQPGNPNPDAEVIALSPKTIMATN
6b0o.1 --------------------------------------------------------------------------------
target RFLCEVCNKGFQREQNLQLHRRGHNLPWKLKQKSNKEVRRKVYLCPEPSCVHHDPARALGDLTGIKKHYYRKHGEKKWKC
6b0o.1 ----------------------------------------RPFMCAYPGC-----NKRYFKLSHLQMHSRKHTGEKPYQC
target DK--CSKRYAVQSDWKAHSKTC-GTKEYRCD-CGTIFSRRDSYITHRAFCDALIQESARNPTVSFTAMAAGGGGGARHGF
6b0o.1 DFKDCERRFSRSDQLKRHQRRHTGVKPFQCKTCQRKFSRSDHLKTHTRTHTGEK--------------------------
target YGGASSALSHNHFGNNPNSGFTPLAAAGYNLNRSSSDKFEDFVPQATNPNPGPTNFLMQCSPNQGLLAQNNQSLMNHHGL
6b0o.1 --------------------------------------------------------------------------------
target ISLGDNNNNNHNFFNLAYFQDTKNSDQTGVPSLFTNGADNNGPSALLRGLTSSSSSSVVVNDFGDCDHGNLQGLMNSLAA
6b0o.1 --------------------------------------------------------------------------------
target TTDQQGRSPSLFDLHFANNLSMGGSDRLTLDFLGVNGGIVSTVNGRGGRSGGPPLDAEMKFSHPNHPYGKA
6b0o.1 -----------------------------------------------------------------------
	6b0o.2.A	Wilms tumor protein	0.06		28.24	0.18	121-210	X-ray	1.55	monomer	4 x ZN	HHblits	0.36
		Zinc finger Domain of WT1(-KTS form) with 12+1mer Oligonucleotide with 3' Triplet TGT
target MSSSYNTIALSSTPTFLLSSAAAGPGPNNFNRQEAAMTMVQQQPTSSVAPPPKKRRNQPGNPNPDAEVIALSPKTIMATN
6b0o.2 --------------------------------------------------------------------------------
target RFLCEVCNKGFQREQNLQLHRRGHNLPWKLKQKSNKEVRRKVYLCPEPSCVHHDPARALGDLTGIKKHYYRKHGEKKWKC
6b0o.2 ----------------------------------------RPFMCAYPGC-----NKRYFKLSHLQMHSRKHTGEKPYQC
target DK--CSKRYAVQSDWKAHSKTC-GTKEYRCD-CGTIFSRRDSYITHRAFCDALIQESARNPTVSFTAMAAGGGGGARHGF
6b0o.2 DFKDCERRFSRSDQLKRHQRRHTGVKPFQCKTCQRKFSRSDHLKTHTRTHTGEK--------------------------
target YGGASSALSHNHFGNNPNSGFTPLAAAGYNLNRSSSDKFEDFVPQATNPNPGPTNFLMQCSPNQGLLAQNNQSLMNHHGL
6b0o.2 --------------------------------------------------------------------------------
target ISLGDNNNNNHNFFNLAYFQDTKNSDQTGVPSLFTNGADNNGPSALLRGLTSSSSSSVVVNDFGDCDHGNLQGLMNSLAA
6b0o.2 --------------------------------------------------------------------------------
target TTDQQGRSPSLFDLHFANNLSMGGSDRLTLDFLGVNGGIVSTVNGRGGRSGGPPLDAEMKFSHPNHPYGKA
6b0o.2 -----------------------------------------------------------------------
	6e94.1.A	Zinc finger and BTB domain-containing protein 38	0.07		22.73	0.19	120-214	X-ray	1.59	monomer	4 x ZN	HHblits	0.34
		Crystal Structure of ZBTB38 C-terminal Zinc Fingers 6-9 K1055R in complex with methylated DNA
target MSSSYNTIALSSTPTFLLSSAAAGPGPNNFNRQEAAMTMVQQQPTSSVAPPPKKRRNQPGNPNPDAEVIALSPKTIMATN
6e94.1 --------------------------------------------------------------------------------
target RFLCEVCNKGFQREQNLQLHRRGHNLPWKLKQKSNKEVRRKVYLCPEPSCVHHDPARALGDLTGIKKHYYRKHGEKKWKC
6e94.1 ---------------------------------------SRPYACELC-------AKQFQSPSTLKMHMRCHTGEKPYQC
target DKCSKRYAVQSDWKAHSKTC-GTKEYRCD-CGTIFSRRDSYITHRAFCDALIQESARNPTVSFTAMAAGGGGGARHGFYG
6e94.1 KTCGRCFSVQGNLQRHERIHLGLKEFVCQYCNKAFTLNETLKIHERIHTGEKRYHC------------------------
target GASSALSHNHFGNNPNSGFTPLAAAGYNLNRSSSDKFEDFVPQATNPNPGPTNFLMQCSPNQGLLAQNNQSLMNHHGLIS
6e94.1 --------------------------------------------------------------------------------
target LGDNNNNNHNFFNLAYFQDTKNSDQTGVPSLFTNGADNNGPSALLRGLTSSSSSSVVVNDFGDCDHGNLQGLMNSLAATT
6e94.1 --------------------------------------------------------------------------------
target DQQGRSPSLFDLHFANNLSMGGSDRLTLDFLGVNGGIVSTVNGRGGRSGGPPLDAEMKFSHPNHPYGKA
6e94.1 ---------------------------------------------------------------------
	5kkq.1.A	Transcriptional repressor CTCF	0.08		24.72	0.19	72-180	X-ray	1.74	monomer	5 x ZN	HHblits	0.33
		Homo sapiens CCCTC-binding factor (CTCF) ZnF3-7 and DNA complex structure
target MSSSYNTIALSSTPTFLLSSAAAGPGPNNFNRQEAAMTMVQQQPTSSVAPPPKKRRNQPGNPNPDAEVIALSPKTIMATN
5kkq.1 -----------------------------------------------------------------------HIRSHTGER
target RFLCEVCNKGFQREQNLQLHRRGHNLPWKLKQKSNKEVRRKVYLCPEPSCVHHDPARALGDLTGIKKHYYRKHGEK--KW
5kkq.1 PFQCSLCSYASRDTYKLKRHMRTHS-------------GEKPYECYIC-------HARFTQSGTMKMHILQKHTENVAKF
target KCDKCSKRYAVQSDWKAHSKTCGTKEYRCDCGTIFSRRDSYITHRAFCDALIQESARNPTVSFTAMAAGGGGGARHGFYG
5kkq.1 HCPHCDTVIARKSDLGVHLRKQ----------------------------------------------------------
target GASSALSHNHFGNNPNSGFTPLAAAGYNLNRSSSDKFEDFVPQATNPNPGPTNFLMQCSPNQGLLAQNNQSLMNHHGLIS
5kkq.1 --------------------------------------------------------------------------------
target LGDNNNNNHNFFNLAYFQDTKNSDQTGVPSLFTNGADNNGPSALLRGLTSSSSSSVVVNDFGDCDHGNLQGLMNSLAATT
5kkq.1 --------------------------------------------------------------------------------
target DQQGRSPSLFDLHFANNLSMGGSDRLTLDFLGVNGGIVSTVNGRGGRSGGPPLDAEMKFSHPNHPYGKA
5kkq.1 ---------------------------------------------------------------------
	5kkq.2.A	Transcriptional repressor CTCF	0.08		24.72	0.19	72-180	X-ray	1.74	monomer	5 x ZN	HHblits	0.33
		Homo sapiens CCCTC-binding factor (CTCF) ZnF3-7 and DNA complex structure
target MSSSYNTIALSSTPTFLLSSAAAGPGPNNFNRQEAAMTMVQQQPTSSVAPPPKKRRNQPGNPNPDAEVIALSPKTIMATN
5kkq.2 -----------------------------------------------------------------------HIRSHTGER
target RFLCEVCNKGFQREQNLQLHRRGHNLPWKLKQKSNKEVRRKVYLCPEPSCVHHDPARALGDLTGIKKHYYRKHGEK--KW
5kkq.2 PFQCSLCSYASRDTYKLKRHMRTHS-------------GEKPYECYIC-------HARFTQSGTMKMHILQKHTENVAKF
target KCDKCSKRYAVQSDWKAHSKTCGTKEYRCDCGTIFSRRDSYITHRAFCDALIQESARNPTVSFTAMAAGGGGGARHGFYG
5kkq.2 HCPHCDTVIARKSDLGVHLRKQ----------------------------------------------------------
target GASSALSHNHFGNNPNSGFTPLAAAGYNLNRSSSDKFEDFVPQATNPNPGPTNFLMQCSPNQGLLAQNNQSLMNHHGLIS
5kkq.2 --------------------------------------------------------------------------------
target LGDNNNNNHNFFNLAYFQDTKNSDQTGVPSLFTNGADNNGPSALLRGLTSSSSSSVVVNDFGDCDHGNLQGLMNSLAATT
5kkq.2 --------------------------------------------------------------------------------
target DQQGRSPSLFDLHFANNLSMGGSDRLTLDFLGVNGGIVSTVNGRGGRSGGPPLDAEMKFSHPNHPYGKA
5kkq.2 ---------------------------------------------------------------------
	5t00.1.A	Transcriptional repressor CTCF	0.08		24.72	0.19	72-180	X-ray	2.19	monomer	5 x ZN	HHblits	0.33
		Human CTCF ZnF3-7 and methylated DNA complex
target MSSSYNTIALSSTPTFLLSSAAAGPGPNNFNRQEAAMTMVQQQPTSSVAPPPKKRRNQPGNPNPDAEVIALSPKTIMATN
5t00.1 -----------------------------------------------------------------------HIRSHTGER
target RFLCEVCNKGFQREQNLQLHRRGHNLPWKLKQKSNKEVRRKVYLCPEPSCVHHDPARALGDLTGIKKHYYRKHGEK--KW
5t00.1 PFQCSLCSYASRDTYKLKRHMRTHS-------------GEKPYECYIC-------HARFTQSGTMKMHILQKHTENVAKF
target KCDKCSKRYAVQSDWKAHSKTCGTKEYRCDCGTIFSRRDSYITHRAFCDALIQESARNPTVSFTAMAAGGGGGARHGFYG
5t00.1 HCPHCDTVIARKSDLGVHLRKQ----------------------------------------------------------
target GASSALSHNHFGNNPNSGFTPLAAAGYNLNRSSSDKFEDFVPQATNPNPGPTNFLMQCSPNQGLLAQNNQSLMNHHGLIS
5t00.1 --------------------------------------------------------------------------------
target LGDNNNNNHNFFNLAYFQDTKNSDQTGVPSLFTNGADNNGPSALLRGLTSSSSSSVVVNDFGDCDHGNLQGLMNSLAATT
5t00.1 --------------------------------------------------------------------------------
target DQQGRSPSLFDLHFANNLSMGGSDRLTLDFLGVNGGIVSTVNGRGGRSGGPPLDAEMKFSHPNHPYGKA
5t00.1 ---------------------------------------------------------------------
	5t00.2.A	Transcriptional repressor CTCF	0.08		24.72	0.19	72-180	X-ray	2.19	monomer	5 x ZN	HHblits	0.33
		Human CTCF ZnF3-7 and methylated DNA complex
target MSSSYNTIALSSTPTFLLSSAAAGPGPNNFNRQEAAMTMVQQQPTSSVAPPPKKRRNQPGNPNPDAEVIALSPKTIMATN
5t00.2 -----------------------------------------------------------------------HIRSHTGER
target RFLCEVCNKGFQREQNLQLHRRGHNLPWKLKQKSNKEVRRKVYLCPEPSCVHHDPARALGDLTGIKKHYYRKHGEK--KW
5t00.2 PFQCSLCSYASRDTYKLKRHMRTHS-------------GEKPYECYIC-------HARFTQSGTMKMHILQKHTENVAKF
target KCDKCSKRYAVQSDWKAHSKTCGTKEYRCDCGTIFSRRDSYITHRAFCDALIQESARNPTVSFTAMAAGGGGGARHGFYG
5t00.2 HCPHCDTVIARKSDLGVHLRKQ----------------------------------------------------------
target GASSALSHNHFGNNPNSGFTPLAAAGYNLNRSSSDKFEDFVPQATNPNPGPTNFLMQCSPNQGLLAQNNQSLMNHHGLIS
5t00.2 --------------------------------------------------------------------------------
target LGDNNNNNHNFFNLAYFQDTKNSDQTGVPSLFTNGADNNGPSALLRGLTSSSSSSVVVNDFGDCDHGNLQGLMNSLAATT
5t00.2 --------------------------------------------------------------------------------
target DQQGRSPSLFDLHFANNLSMGGSDRLTLDFLGVNGGIVSTVNGRGGRSGGPPLDAEMKFSHPNHPYGKA
5t00.2 ---------------------------------------------------------------------
	6b0p.1.A	Wilms tumor protein	0.08		24.14	0.19	75-181	X-ray	2.08	monomer	4 x ZN	HHblits	0.34
		Zinc finger Domain of WT1(-KTS form) with 12+1mer Oligonucleotide with 3' Triplet GGT
target MSSSYNTIALSSTPTFLLSSAAAGPGPNNFNRQEAAMTMVQQQPTSSVAPPPKKRRNQPGNPNPDAEVIALSPKTIMATN
6b0p.1 --------------------------------------------------------------------------KHTGEK
target RFLCEV--CNKGFQREQNLQLHRRGHNLPWKLKQKSNKEVRRKVYLCPEPSCVHHDPARALGDLTGIKKHYYRKHGEKKW
6b0p.1 PYQCDFKDCERRFSRSDQLKRHQRRHT-------------GVKPFQCKTC-------QRKFSRSDHLKTHTRTHTGEKPF
target KC--DKCSKRYAVQSDWKAHSKTCGTKEYRCDCGTIFSRRDSYITHRAFCDALIQESARNPTVSFTAMAAGGGGGARHGF
6b0p.1 SCRWPSCQKKFARSDELVRHHNMHQ-------------------------------------------------------
target YGGASSALSHNHFGNNPNSGFTPLAAAGYNLNRSSSDKFEDFVPQATNPNPGPTNFLMQCSPNQGLLAQNNQSLMNHHGL
6b0p.1 --------------------------------------------------------------------------------
target ISLGDNNNNNHNFFNLAYFQDTKNSDQTGVPSLFTNGADNNGPSALLRGLTSSSSSSVVVNDFGDCDHGNLQGLMNSLAA
6b0p.1 --------------------------------------------------------------------------------
target TTDQQGRSPSLFDLHFANNLSMGGSDRLTLDFLGVNGGIVSTVNGRGGRSGGPPLDAEMKFSHPNHPYGKA
6b0p.1 -----------------------------------------------------------------------
	6b0p.2.A	Wilms tumor protein	0.09		24.14	0.19	75-181	X-ray	2.08	monomer	4 x ZN	HHblits	0.34
		Zinc finger Domain of WT1(-KTS form) with 12+1mer Oligonucleotide with 3' Triplet GGT
target MSSSYNTIALSSTPTFLLSSAAAGPGPNNFNRQEAAMTMVQQQPTSSVAPPPKKRRNQPGNPNPDAEVIALSPKTIMATN
6b0p.2 --------------------------------------------------------------------------KHTGEK
target RFLCEV--CNKGFQREQNLQLHRRGHNLPWKLKQKSNKEVRRKVYLCPEPSCVHHDPARALGDLTGIKKHYYRKHGEKKW
6b0p.2 PYQCDFKDCERRFSRSDQLKRHQRRHT-------------GVKPFQCKTC-------QRKFSRSDHLKTHTRTHTGEKPF
target KC--DKCSKRYAVQSDWKAHSKTCGTKEYRCDCGTIFSRRDSYITHRAFCDALIQESARNPTVSFTAMAAGGGGGARHGF
6b0p.2 SCRWPSCQKKFARSDELVRHHNMHQ-------------------------------------------------------
target YGGASSALSHNHFGNNPNSGFTPLAAAGYNLNRSSSDKFEDFVPQATNPNPGPTNFLMQCSPNQGLLAQNNQSLMNHHGL
6b0p.2 --------------------------------------------------------------------------------
target ISLGDNNNNNHNFFNLAYFQDTKNSDQTGVPSLFTNGADNNGPSALLRGLTSSSSSSVVVNDFGDCDHGNLQGLMNSLAA
6b0p.2 --------------------------------------------------------------------------------
target TTDQQGRSPSLFDLHFANNLSMGGSDRLTLDFLGVNGGIVSTVNGRGGRSGGPPLDAEMKFSHPNHPYGKA
6b0p.2 -----------------------------------------------------------------------
	6b0q.1.A	Wilms tumor protein	0.08		24.14	0.19	75-181	X-ray	2.79	monomer	4 x ZN	HHblits	0.34
		Zinc finger Domain of WT1(-KTS form) with 13+1mer Oligonucleotide with 3' Triplet TGT
target MSSSYNTIALSSTPTFLLSSAAAGPGPNNFNRQEAAMTMVQQQPTSSVAPPPKKRRNQPGNPNPDAEVIALSPKTIMATN
6b0q.1 --------------------------------------------------------------------------KHTGEK
target RFLCEV--CNKGFQREQNLQLHRRGHNLPWKLKQKSNKEVRRKVYLCPEPSCVHHDPARALGDLTGIKKHYYRKHGEKKW
6b0q.1 PYQCDFKDCERRFSRSDQLKRHQRRHT-------------GVKPFQCKTC-------QRKFSRSDHLKTHTRTHTGEKPF
target KC--DKCSKRYAVQSDWKAHSKTCGTKEYRCDCGTIFSRRDSYITHRAFCDALIQESARNPTVSFTAMAAGGGGGARHGF
6b0q.1 SCRWPSCQKKFARSDELVRHHNMHQ-------------------------------------------------------
target YGGASSALSHNHFGNNPNSGFTPLAAAGYNLNRSSSDKFEDFVPQATNPNPGPTNFLMQCSPNQGLLAQNNQSLMNHHGL
6b0q.1 --------------------------------------------------------------------------------
target ISLGDNNNNNHNFFNLAYFQDTKNSDQTGVPSLFTNGADNNGPSALLRGLTSSSSSSVVVNDFGDCDHGNLQGLMNSLAA
6b0q.1 --------------------------------------------------------------------------------
target TTDQQGRSPSLFDLHFANNLSMGGSDRLTLDFLGVNGGIVSTVNGRGGRSGGPPLDAEMKFSHPNHPYGKA
6b0q.1 -----------------------------------------------------------------------
	6b0q.2.A	Wilms tumor protein	0.09		24.14	0.19	75-181	X-ray	2.79	monomer	4 x ZN	HHblits	0.34
		Zinc finger Domain of WT1(-KTS form) with 13+1mer Oligonucleotide with 3' Triplet TGT
target MSSSYNTIALSSTPTFLLSSAAAGPGPNNFNRQEAAMTMVQQQPTSSVAPPPKKRRNQPGNPNPDAEVIALSPKTIMATN
6b0q.2 --------------------------------------------------------------------------KHTGEK
target RFLCEV--CNKGFQREQNLQLHRRGHNLPWKLKQKSNKEVRRKVYLCPEPSCVHHDPARALGDLTGIKKHYYRKHGEKKW
6b0q.2 PYQCDFKDCERRFSRSDQLKRHQRRHT-------------GVKPFQCKTC-------QRKFSRSDHLKTHTRTHTGEKPF
target KC--DKCSKRYAVQSDWKAHSKTCGTKEYRCDCGTIFSRRDSYITHRAFCDALIQESARNPTVSFTAMAAGGGGGARHGF
6b0q.2 SCRWPSCQKKFARSDELVRHHNMHQ-------------------------------------------------------
target YGGASSALSHNHFGNNPNSGFTPLAAAGYNLNRSSSDKFEDFVPQATNPNPGPTNFLMQCSPNQGLLAQNNQSLMNHHGL
[truncated: 12,053 more rows]
